# Supplementary material for: Responses of grapevine cells to physiological doses of ethanol, including induced resistance to heat stress
Source: Plant Biol (Stuttg). 2025 Jun 16;27(6):1187–201. doi: 10.1111/plb.70064 (PMC12477316; doi:10.1111/plb.70064)
Supplement: Supplementary file 2 — Table S4. Results of Differential Expression Analysis comparing 0 versus 1 mM EtOH at 6 h. [file PLB-27-1187-s005.xlsx]

## Sheet: DEAnalysis_etha_6h_1vs0mM
Supp Table S4	Raw results of DEAnalysis of ethanol-treated cell cultures versus control,
at 6h after treatment. No cutoffs. No functional annotations.
Gene ID	baseMean	log2FoldChange	lfcSE	stat	pvalue	padj
Vv00g00010	0	NA	NA	NA	NA	NA
Vv00g00020	0	NA	NA	NA	NA	NA
Vv00g00030	0	NA	NA	NA	NA	NA
Vv00g00040	0	NA	NA	NA	NA	NA
Vv00g00050	99.0806	-1.09684	0.335623	-3.26808	0.00108279	0.00713496
Vv00g00060	16.1838	1.31717	0.837486	1.57277	0.115773	0.268677
Vv00g00070	31.2737	-0.376303	0.49088	-0.766589	0.443326	0.641644
Vv00g00080	0	NA	NA	NA	NA	NA
Vv00g00090	0.180305	0	4.40746	0	1	NA
Vv00g00100	0	NA	NA	NA	NA	NA
Vv00g00110	0	NA	NA	NA	NA	NA
Vv00g00120	0	NA	NA	NA	NA	NA
Vv00g00130	0	NA	NA	NA	NA	NA
Vv00g00140	5.38096	0.719617	1.21718	0.591217	0.554375	0.731299
Vv00g00150	810.682	-0.0223829	0.120744	-0.185374	0.852936	0.925572
Vv00g00160	1312.22	0.152907	0.120737	1.26645	0.205354	0.396482
Vv00g00170	89.4808	0.379785	0.341435	1.11232	0.266002	0.468697
Vv00g00180	0	NA	NA	NA	NA	NA
Vv00g00190	56.2596	0.953189	0.352885	2.70113	0.00691041	0.0323181
Vv00g00200	194.091	0.312407	0.179359	1.7418	0.081544	0.210061
Vv00g00210	0.170542	-1.9542	4.364	-0.447801	0.654297	NA
Vv00g00220	0	NA	NA	NA	NA	NA
Vv00g00230	0	NA	NA	NA	NA	NA
Vv00g00240	0.0821242	-1.00924	4.40746	-0.228985	0.818881	NA
Vv00g00250	0	NA	NA	NA	NA	NA
Vv00g00260	0	NA	NA	NA	NA	NA
Vv00g00270	0	NA	NA	NA	NA	NA
Vv00g00280	0	NA	NA	NA	NA	NA
Vv00g00290	0	NA	NA	NA	NA	NA
Vv00g00300	0	NA	NA	NA	NA	NA
Vv00g00310	0	NA	NA	NA	NA	NA
Vv00g00320	0	NA	NA	NA	NA	NA
Vv00g00330	0	NA	NA	NA	NA	NA
Vv00g00340	0	NA	NA	NA	NA	NA
Vv00g00350	0	NA	NA	NA	NA	NA
Vv00g00360	0	NA	NA	NA	NA	NA
Vv00g00370	0	NA	NA	NA	NA	NA
Vv00g00380	0	NA	NA	NA	NA	NA
Vv00g00390	0	NA	NA	NA	NA	NA
Vv00g00400	0	NA	NA	NA	NA	NA
Vv00g00410	0	NA	NA	NA	NA	NA
Vv00g00420	0	NA	NA	NA	NA	NA
Vv00g00430	0	NA	NA	NA	NA	NA
Vv00g00440	0	NA	NA	NA	NA	NA
Vv00g00450	0	NA	NA	NA	NA	NA
Vv00g00460	0	NA	NA	NA	NA	NA
Vv00g00470	0	NA	NA	NA	NA	NA
Vv01g00010	119.196	0.79515	0.240301	3.30898	0.000936369	0.00634207
Vv01g00020	1.62552	0.906407	1.94818	0.465257	0.641747	NA
Vv01g00030	12.8413	-0.0726313	0.800969	-0.0906793	0.927747	0.966145
Vv01g00040	80.3518	0.5325	0.281308	1.89294	0.0583654	0.165757
Vv01g00050	98.76	-1.4293	0.331731	-4.3086	1.6429e-05	0.00020124
Vv01g00060	0	NA	NA	NA	NA	NA
Vv01g00070	0	NA	NA	NA	NA	NA
Vv01g00080	1484.64	0.120461	0.120454	1.00006	0.31728	0.524333
Vv01g00090	109.006	-0.0916543	0.300929	-0.304571	0.760693	0.870386
Vv01g00100	0	NA	NA	NA	NA	NA
Vv01g00110	0	NA	NA	NA	NA	NA
Vv01g00120	5842.8	0.0363827	0.0832404	0.43708	0.662053	0.809385
Vv01g00130	2.63663	-2.04375	2.01578	-1.01387	0.310643	0.516928
Vv01g00140	8.28947	1.64935	0.975336	1.69105	0.0908267	0.227027
Vv01g00150	0.646646	3.42614	3.76833	0.909194	0.363248	NA
Vv01g00160	0.164248	-1.9059	4.36792	-0.43634	0.66259	NA
Vv01g00170	0.668002	-2.90591	3.85455	-0.75389	0.450915	NA
Vv01g00180	0	NA	NA	NA	NA	NA
Vv01g00190	254.955	0.0682768	0.190192	0.35899	0.719603	0.84534
Vv01g00200	0	NA	NA	NA	NA	NA
Vv01g00210	390.617	0.243822	0.160126	1.52268	0.127838	0.287604
Vv01g00220	6498.44	-0.286323	0.098684	-2.90142	0.00371481	0.0195244
Vv01g00230	0.334791	-2.93166	4.30689	-0.680691	0.496067	NA
Vv01g00240	0.177466	0	4.40746	0	1	NA
Vv01g00250	2287.7	0.147472	0.119082	1.23841	0.215565	0.408849
Vv01g00260	361.881	0.460856	0.139587	3.30158	0.000961426	0.00647519
Vv01g00270	719.628	-0.124067	0.142999	-0.867603	0.385611	0.591669
Vv01g00280	1190.6	0.194953	0.149408	1.30484	0.191947	0.379239
Vv01g00290	115.564	0.287882	0.247687	1.16228	0.245121	0.44454
Vv01g00300	12.6722	0.308421	0.698797	0.44136	0.658952	0.807155
Vv01g00310	563.561	0.389104	0.130525	2.98106	0.00287251	0.0157933
Vv01g00320	1549.02	0.495296	0.125722	3.9396	8.16161e-05	0.000792529
Vv01g00330	0	NA	NA	NA	NA	NA
Vv01g00340	26.3889	-0.312235	0.700945	-0.445449	0.655995	0.805222
Vv01g00350	5582.8	-0.16728	0.0939851	-1.77986	0.0750995	0.198019
Vv01g00360	530.175	-0.286149	0.174885	-1.63621	0.101796	0.245576
Vv01g00370	1098.31	0.408713	0.156248	2.6158	0.00890195	0.0394524
Vv01g00380	439.04	-0.0140273	0.169711	-0.0826538	0.934127	0.969657
Vv01g00390	218.222	0.667205	0.194863	3.42397	0.000617142	0.00446125
Vv01g00400	1580.24	0.0970364	0.110311	0.879659	0.379044	0.585644
Vv01g00410	40.81	0.759303	0.526112	1.44323	0.148955	0.320197
Vv01g00420	423.816	0.345904	0.180858	1.91258	0.0558025	0.160156
Vv01g00430	305.506	0.0994542	0.166325	0.59795	0.549873	0.727718
Vv01g00440	2017.87	0.0248695	0.114403	0.217385	0.827908	0.911762
Vv01g00450	2920.66	-0.598895	0.113232	-5.28908	1.22935e-07	2.65775e-06
Vv01g00460	253.052	0.0210389	0.167645	0.125497	0.90013	0.951952
Vv01g00470	0.163928	0	4.40746	0	1	NA
Vv01g00480	112.406	0.234458	0.218045	1.07527	0.282252	0.486111
Vv01g00490	85.9745	-0.099022	0.266795	-0.371154	0.710523	0.83935
Vv01g00500	458.767	-0.247693	0.170587	-1.452	0.146501	0.316667
Vv01g00510	2777.55	0.0976986	0.0951511	1.02677	0.304527	0.51052
Vv01g00520	211.203	-0.00587642	0.191893	-0.0306234	0.97557	0.989563
Vv01g00530	2816.33	0.0721319	0.098148	0.73493	0.462382	0.656868
Vv01g00540	1690.76	0.196559	0.093531	2.10153	0.0355942	0.114723
Vv01g00550	0	NA	NA	NA	NA	NA
Vv01g00560	266.008	0.286092	0.230233	1.24262	0.214007	0.407046
Vv01g00570	213.192	1.5662	0.205936	7.60525	2.84348e-14	2.09543e-12
Vv01g00580	433.426	0.205675	0.171846	1.19686	0.231363	0.427523
Vv01g00590	3466.78	-0.139204	0.0978631	-1.42244	0.1549	0.328517
Vv01g00600	120.2	0.138035	0.270324	0.510628	0.609612	0.77218
Vv01g00610	3506.27	-0.0645007	0.0966472	-0.667383	0.504527	0.691168
Vv01g00620	2987.93	0.0163459	0.103313	0.158217	0.874286	0.938636
Vv01g00630	83.8354	0.161433	0.271657	0.594253	0.552343	0.729759
Vv01g00640	137.258	-0.305222	0.285179	-1.07028	0.284493	0.488546
Vv01g00650	6164.73	-0.00966909	0.127142	-0.0760497	0.93938	0.972212
Vv01g00660	20545.4	-0.500691	0.123464	-4.05535	5.00587e-05	0.000522884
Vv01g00670	1263.55	0.114228	0.117739	0.970181	0.331956	0.539234
Vv01g00680	1.0671	-3.22769	2.56496	-1.25838	0.208255	NA
Vv01g00690	119.582	-0.351749	0.247526	-1.42106	0.1553	0.329084
Vv01g00700	6284.2	-0.0479449	0.06372	-0.75243	0.451792	0.64874
Vv01g00710	84.2061	0.00370373	0.328742	0.0112664	0.991011	0.995514
Vv01g00720	153.138	-0.0364867	0.248146	-0.147037	0.883103	0.943692
Vv01g00730	1424.6	-1.26192	0.15701	-8.03717	9.19398e-16	8.24237e-14
Vv01g00740	22.3333	-1.4336	0.563016	-2.54628	0.0108878	0.0459972
Vv01g00750	2053.05	0.00907819	0.11222	0.0808967	0.935524	0.970301
Vv01g00760	862.972	0.190992	0.104113	1.83448	0.0665827	0.181924
Vv01g00770	2532.79	0.0514499	0.0903596	0.569391	0.569091	0.741582
Vv01g00780	3352.68	0.0761733	0.101542	0.750164	0.453156	0.649554
Vv01g00790	0.518572	1.84845	4.36486	0.423484	0.671942	NA
Vv01g00800	0.705164	-1.9059	4.24109	-0.449389	0.653151	NA
Vv01g00810	28.6464	0.695138	0.49504	1.4042	0.160258	0.336108
Vv01g00820	2849.91	-0.392791	0.104226	-3.76863	0.000164146	0.00142527
Vv01g00830	1064.65	0.416034	0.0995035	4.1811	2.901e-05	0.000327997
Vv01g00840	124.525	-0.07653	0.25917	-0.295289	0.767773	0.874498
Vv01g00850	2824.5	0.157348	0.0978599	1.60789	0.107858	0.255598
Vv01g00860	642.198	0.0984996	0.129814	0.758774	0.447988	0.645764
Vv01g00870	36.8432	-0.68034	0.581733	-1.1695	0.2422	0.440718
Vv01g00880	94.2271	-0.263924	0.2758	-0.956942	0.338597	0.545914
Vv01g00890	1564.58	-0.0290058	0.143916	-0.201548	0.84027	0.918527
Vv01g00900	270.355	0.130794	0.166443	0.785816	0.431975	0.631679
Vv01g00910	99.4076	0.242646	0.282692	0.858341	0.390704	0.595856
Vv01g00920	1671.18	0.191844	0.114761	1.67168	0.0945875	0.233451
Vv01g00930	188.564	0.401117	0.299383	1.33981	0.180307	0.3636
Vv01g00940	0.914363	1.83162	2.46038	0.744447	0.456606	NA
Vv01g00950	21.5214	2.2175	0.640051	3.46457	0.000531083	0.00392003
Vv01g00960	0.328016	-1.00924	4.40746	-0.228985	0.818881	NA
Vv01g00970	0.407315	2.82149	4.30751	0.655015	0.512458	NA
Vv01g00980	141.856	-1.2661	0.385775	-3.28197	0.00103083	0.00686314
Vv01g00990	109.856	0.0305505	0.236792	0.129018	0.897343	0.951161
Vv01g01000	0	NA	NA	NA	NA	NA
Vv01g01010	61.4849	-0.251901	0.317601	-0.793136	0.427698	0.627885
Vv01g01020	13.5365	-0.232343	0.596998	-0.389185	0.697139	0.830917
Vv01g01030	514.035	0.101158	0.140378	0.720608	0.471151	0.663871
Vv01g01040	0	NA	NA	NA	NA	NA
Vv01g01050	0	NA	NA	NA	NA	NA
Vv01g01060	0.0887331	0	4.40746	0	1	NA
Vv01g01070	0	NA	NA	NA	NA	NA
Vv01g01080	1.83187	-0.0614872	1.66629	-0.0369006	0.970564	NA
Vv01g01090	1144.37	-0.0791722	0.11139	-0.710762	0.477231	0.668988
Vv01g01100	0	NA	NA	NA	NA	NA
Vv01g01110	1721.09	-0.193259	0.160514	-1.20399	0.228592	0.424265
Vv01g01120	1315.74	0.103495	0.104207	0.993169	0.320628	0.527683
Vv01g01130	296.572	0.193709	0.196606	0.985267	0.324493	0.531394
Vv01g01140	719.629	-0.0347387	0.156571	-0.221872	0.824413	0.909619
Vv01g01150	939.293	-0.327351	0.108437	-3.0188	0.00253774	0.0142825
Vv01g01160	247.571	-0.0283071	0.181986	-0.155545	0.876392	0.939784
Vv01g01170	1902.6	-0.22244	0.0897327	-2.47892	0.0131783	0.0534049
Vv01g01180	120.041	0.044453	0.258905	0.171696	0.863677	0.932211
Vv01g01190	0	NA	NA	NA	NA	NA
Vv01g01200	0.498057	1.8208	4.21643	0.431835	0.665862	NA
Vv01g01210	0	NA	NA	NA	NA	NA
Vv01g01220	318.772	0.151739	0.153965	0.985544	0.324357	0.531324
Vv01g01230	952.735	-0.21584	0.109312	-1.97453	0.0483213	0.144305
Vv01g01240	180.596	-0.169491	0.196614	-0.86205	0.38866	0.594092
Vv01g01250	429.518	0.10218	0.173284	0.589667	0.555414	0.731948
Vv01g01260	3565.55	-0.549539	0.110446	-4.97565	6.50289e-07	1.16596e-05
Vv01g01270	690.954	0.0373643	0.132176	0.282687	0.777417	0.8809
Vv01g01280	5554.5	-0.409769	0.114124	-3.59054	0.000329991	0.0025938
Vv01g01290	931.94	0.396082	0.106567	3.71673	0.00020182	0.00170525
Vv01g01300	0	NA	NA	NA	NA	NA
Vv01g01310	0.33447	-1.9542	4.364	-0.447801	0.654297	NA
Vv01g01320	0.821841	-3.87927	3.45564	-1.12259	0.261612	NA
Vv01g01330	780.309	0.354435	0.127582	2.7781	0.00546782	0.0267127
Vv01g01340	2066.75	0.264327	0.124177	2.12864	0.0332842	0.109178
Vv01g01350	1.05154	0.351089	2.21554	0.158466	0.874089	NA
Vv01g01360	330.993	0.199244	0.179704	1.10874	0.267544	0.469973
Vv01g01370	702.155	-0.0661612	0.136611	-0.484304	0.62817	0.785581
Vv01g01380	0	NA	NA	NA	NA	NA
Vv01g01390	3.20303	2.97393	1.47121	2.02141	0.0432369	0.132778
Vv01g01400	1077.53	1.04595	0.161728	6.46735	9.97378e-11	4.02683e-09
Vv01g01410	14.1283	0.556704	0.701877	0.793164	0.427682	0.627885
Vv01g01420	0.499039	-3.50843	4.28729	-0.818333	0.413167	NA
Vv01g01430	0.644083	1.01166	3.85886	0.262166	0.793193	NA
Vv01g01440	1174.47	0.183173	0.123706	1.48072	0.138682	0.30462
Vv01g01450	183.433	0.0987928	0.246754	0.40037	0.688884	0.825715
Vv01g01460	661.185	-0.485258	0.176669	-2.74671	0.00601966	0.0289876
Vv01g01470	5773.7	-0.589913	0.117168	-5.03475	4.78461e-07	8.87218e-06
Vv01g01480	730.129	0.202603	0.144923	1.39801	0.16211	0.338445
Vv01g01490	54.1031	1.0396	0.322342	3.22516	0.00125901	0.00808714
Vv01g01500	5.55785	-0.516261	1.01784	-0.507214	0.612005	0.773794
Vv01g01510	1950.66	0.149551	0.0880179	1.6991	0.0893	0.224269
Vv01g01520	157.102	0.406219	0.211837	1.9176	0.0551612	0.158756
Vv01g01530	17.3314	0.169191	0.560387	0.301918	0.762714	0.871394
Vv01g01540	28.5372	0.59967	0.440587	1.36107	0.173491	0.354406
Vv01g01550	2905.7	-0.046764	0.0789839	-0.592069	0.553804	0.730926
Vv01g01560	1575.3	0.200204	0.121328	1.6501	0.0989227	0.240979
Vv01g01570	0	NA	NA	NA	NA	NA
Vv01g01580	3211.51	0.410596	0.132414	3.10084	0.0019297	0.0113897
Vv01g01590	20003.5	-0.0366361	0.106995	-0.34241	0.732042	0.853088
Vv01g01600	2373.44	-0.095868	0.106478	-0.900355	0.367931	0.575045
Vv01g01610	1570.48	-0.183844	0.101896	-1.80422	0.0711965	0.190911
Vv01g01620	1863.32	-0.038678	0.09789	-0.395117	0.692757	0.82855
Vv01g01630	21.4532	-0.25044	0.580393	-0.431501	0.666104	0.81194
Vv01g01640	9532.11	0.192942	0.0728059	2.65008	0.00804724	0.0365145
Vv01g01650	35.0427	0.106966	0.430093	0.248704	0.80359	0.897603
Vv01g01660	3.77222	1.03593	1.36135	0.760956	0.446683	0.644536
Vv01g01670	1.56817	-2.14686	2.18445	-0.98279	0.325711	NA
Vv01g01680	25.0982	1.57576	0.531931	2.96234	0.00305313	0.0166322
Vv01g01690	140.848	-0.620432	0.297463	-2.08575	0.0370016	0.118072
Vv01g01700	3338.72	-0.0312711	0.109487	-0.285614	0.775174	0.879408
Vv01g01710	1388.25	0.0444683	0.0968906	0.458954	0.646267	0.798446
Vv01g01720	375.507	0.0296845	0.173791	0.170806	0.864377	0.932473
Vv01g01730	208.209	-0.0159971	0.244938	-0.0653109	0.947926	0.976117
Vv01g01740	4928.25	0.0228716	0.0917105	0.249389	0.80306	0.897176
Vv01g01750	2938.09	0.169896	0.0776282	2.18859	0.0286267	0.0972198
Vv01g01760	220.971	0.091487	0.227117	0.402818	0.687082	0.824909
Vv01g01770	893.855	0.216407	0.107167	2.01935	0.0434509	0.133313
Vv01g01780	343.345	0.417193	0.185175	2.25297	0.0242611	0.0858739
Vv01g01790	1017.52	0.101589	0.131369	0.773311	0.439338	0.638186
Vv01g01800	1278.53	0.333894	0.0996399	3.35101	0.00080518	0.00559327
Vv01g01810	2069.06	-0.0143825	0.0825926	-0.174138	0.861757	0.930798
Vv01g01820	384.031	0.26908	0.160779	1.67361	0.094208	0.232796
Vv01g01830	3017.96	0.30916	0.129699	2.38367	0.0171409	0.0658482
Vv01g01840	0.793184	-1.56977	3.59146	-0.437083	0.662051	NA
Vv01g01850	0.160167	1.82089	4.3671	0.416957	0.67671	NA
Vv01g01860	591.386	0.0560701	0.117738	0.476229	0.633911	0.789862
Vv01g01870	139.987	-0.251466	0.228811	-1.09901	0.271763	0.474527
Vv01g01880	3.56889	2.50496	1.40341	1.78491	0.0742762	0.196531
Vv01g01890	9.32446	1.82359	1.03557	1.76095	0.078247	0.203886
Vv01g01900	49.1268	-0.701582	0.927852	-0.756135	0.449568	0.64714
Vv01g01910	20125.1	-0.0719467	0.0998368	-0.720643	0.471129	0.663871
Vv01g01920	5196.57	-0.0920265	0.11479	-0.801695	0.42273	0.623525
Vv01g01930	0	NA	NA	NA	NA	NA
Vv01g01940	0	NA	NA	NA	NA	NA
Vv01g01950	43.3259	0.00378026	0.481412	0.00785244	0.993735	0.996811
Vv01g01960	36.7987	0.307266	0.417169	0.736551	0.461396	0.656242
Vv01g01970	1713.75	0.165427	0.0967524	1.7098	0.0873036	0.220741
Vv01g01980	68.3437	0.484645	0.32444	1.49379	0.13523	0.299313
Vv01g01990	405.418	0.027309	0.147865	0.184689	0.853473	0.92592
Vv01g02000	2017.6	0.0680252	0.101861	0.667821	0.504248	0.690973
Vv01g02010	147.817	-0.0647114	0.24199	-0.267414	0.789151	0.888976
Vv01g02020	378.397	-0.264923	0.208492	-1.27066	0.203849	0.394615
Vv01g02030	1359.52	0.254671	0.104795	2.43018	0.0150915	0.0595167
Vv01g02040	1821.54	0.171997	0.115393	1.49054	0.136083	0.300566
Vv01g02050	4935.59	-0.277223	0.0927194	-2.98992	0.00279054	0.0154269
Vv01g02060	199.187	-0.263835	0.233411	-1.13035	0.25833	0.460249
Vv01g02070	2.40273	-1.01505	1.64707	-0.616273	0.537714	0.718773
Vv01g02080	0.873268	-0.984491	3.46277	-0.284307	0.776175	NA
Vv01g02090	3295.82	-0.310217	0.0971935	-3.19175	0.00141414	0.00885608
Vv01g02100	28.2332	1.16263	0.467294	2.488	0.0128464	0.0522832
Vv01g02110	452.051	0.775118	0.186893	4.14739	3.36281e-05	0.000370104
Vv01g02120	64.8048	-1.02703	0.326615	-3.14446	0.00166393	0.0101138
Vv01g02130	8009.51	0.381585	0.115571	3.30174	0.000960877	0.00647519
Vv01g02140	683.981	0.603502	0.18931	3.18791	0.00143305	0.00894762
Vv01g02150	305.226	0.387699	0.163187	2.3758	0.0175108	0.0669072
Vv01g02160	167.869	0.33151	0.194443	1.70492	0.0882094	0.222266
Vv01g02170	4.83119	2.14695	1.40416	1.52899	0.126267	0.285269
Vv01g02180	897.208	0.127758	0.121806	1.04886	0.29424	0.499415
Vv01g02190	4290.42	0.0093721	0.131044	0.0715187	0.942985	0.974261
Vv01g02200	1380.73	-0.00352784	0.106587	-0.0330982	0.973596	0.988793
Vv01g02210	157.75	0.397647	0.242551	1.63944	0.101122	0.244547
Vv01g02220	4430.58	0.231324	0.122064	1.89511	0.0580774	0.165228
Vv01g02230	415.63	0.455215	0.147851	3.07887	0.00207787	0.0121073
Vv01g02240	386.497	-0.153498	0.179439	-0.855433	0.392311	0.597547
Vv01g02250	4480.27	-0.00450657	0.149683	-0.0301075	0.975981	0.989762
Vv01g02260	24.062	-0.896916	0.645752	-1.38895	0.164849	0.342404
Vv01g02270	26653.1	0.0716652	0.0891528	0.803847	0.421486	0.622496
Vv01g02280	1671.48	0.188429	0.121647	1.54899	0.121384	0.277668
Vv01g02290	6750.83	-1.28362	0.140916	-9.10909	8.30745e-20	1.18231e-17
Vv01g02300	2626.84	0.211338	0.0941756	2.24408	0.024827	0.0874455
Vv01g02310	544	0.125274	0.141762	0.883689	0.376864	0.583542
Vv01g02320	36.789	-0.20398	0.406111	-0.502277	0.615473	0.776321
Vv01g02330	0.240063	-2.45631	4.32998	-0.567281	0.570523	NA
Vv01g02340	0	NA	NA	NA	NA	NA
Vv01g02350	0.160167	1.82089	4.3671	0.416957	0.67671	NA
Vv01g02360	231.298	0.0835476	0.27746	0.301115	0.763327	0.871666
Vv01g02370	0	NA	NA	NA	NA	NA
Vv01g02380	3658.27	0.129201	0.0846258	1.52674	0.126827	0.286023
Vv01g02390	8872.57	0.209433	0.102046	2.05233	0.0401373	0.125424
Vv01g02400	0	NA	NA	NA	NA	NA
Vv01g02410	0.803663	1.54698	3.16995	0.488013	0.625541	NA
Vv01g02420	4.43128	0.338315	1.15603	0.292652	0.769788	0.875706
Vv01g02430	144.862	0.43098	0.202919	2.1239	0.0336788	0.110223
Vv01g02440	429.392	-0.41632	0.141047	-2.95164	0.00316087	0.0171087
Vv01g02450	8534.57	-0.1456	0.218373	-0.666751	0.504931	0.691387
Vv01g02460	1114.57	-1.00526	0.115847	-8.67752	4.04476e-18	4.74759e-16
Vv01g02470	2487.08	0.572612	0.109236	5.24199	1.58857e-07	3.34009e-06
Vv01g02480	0	NA	NA	NA	NA	NA
Vv01g02490	0	NA	NA	NA	NA	NA
Vv01g02500	0	NA	NA	NA	NA	NA
Vv01g02510	0	NA	NA	NA	NA	NA
Vv01g02520	0	NA	NA	NA	NA	NA
Vv01g02530	0	NA	NA	NA	NA	NA
Vv01g02540	0	NA	NA	NA	NA	NA
Vv01g02550	0	NA	NA	NA	NA	NA
Vv01g02560	6.17236	-2.85548	1.26303	-2.26082	0.0237702	0.0845339
Vv01g02570	990.978	0.0424789	0.115	0.369383	0.711843	0.840122
Vv01g02580	104.758	0.445057	0.25159	1.76898	0.0768978	0.201385
Vv01g02590	11.0324	-0.106919	0.761852	-0.14034	0.888391	0.946589
Vv01g02600	1233.77	-0.11417	0.125488	-0.909811	0.362922	0.570568
Vv01g02610	4.26698	0.0755694	1.28938	0.0586093	0.953263	0.979184
Vv01g02620	617.662	-0.63175	0.158525	-3.98518	6.74283e-05	0.000676094
Vv01g02630	1172.62	-0.105089	0.160065	-0.65654	0.511477	0.697123
Vv01g02640	3876.06	-0.0832446	0.100948	-0.824632	0.40958	0.61213
Vv01g02650	4.1311	-0.446387	1.25051	-0.356964	0.721119	0.846205
Vv01g02660	119.564	0.436331	0.245314	1.77866	0.0752948	0.19835
Vv01g02670	2.3947	-1.99852	2.03601	-0.981591	0.326301	0.533209
Vv01g02680	448.777	1.44394	0.448735	3.21781	0.00129173	0.00823739
Vv01g02690	0	NA	NA	NA	NA	NA
Vv01g02700	50.4863	-2.05255	0.596103	-3.44328	0.000574707	0.00420117
Vv01g02710	55.8614	-3.07461	0.453258	-6.78335	1.17421e-11	5.55884e-10
Vv01g02720	0.501216	-1.85625	4.21202	-0.440704	0.659428	NA
Vv01g02730	10.592	-1.64834	0.841193	-1.95952	0.0500516	0.147882
Vv01g02740	0.387834	2.7588	4.31018	0.640068	0.522129	NA
Vv01g02750	0	NA	NA	NA	NA	NA
Vv01g02760	4.1354	0.17936	1.32523	0.135343	0.892341	0.947959
Vv01g02770	1.74513	2.30165	1.92537	1.19543	0.231919	NA
Vv01g02780	2.36512	-4.79958	1.89686	-2.53027	0.0113973	0.0476112
Vv01g02790	175.478	-1.09206	0.238285	-4.583	4.58352e-06	6.50288e-05
Vv01g02800	0.354268	0	4.40746	0	1	NA
Vv01g02810	0	NA	NA	NA	NA	NA
Vv01g02820	0	NA	NA	NA	NA	NA
Vv01g02830	0	NA	NA	NA	NA	NA
Vv01g02840	0	NA	NA	NA	NA	NA
Vv01g02850	62.0953	0.369566	0.309154	1.19541	0.231926	0.428043
Vv01g02860	0	NA	NA	NA	NA	NA
Vv01g02870	1668	0.473744	0.104853	4.51819	6.23717e-06	8.57648e-05
Vv01g02880	212.585	-0.592911	0.267018	-2.22049	0.0263856	0.0914639
Vv01g02890	1154.94	0.0192559	0.121689	0.158239	0.874269	0.938636
Vv01g02900	323.531	-1.12352	0.178737	-6.28587	3.26027e-10	1.22306e-08
Vv01g02910	294.382	-0.19733	0.263717	-0.748265	0.4543	0.650375
Vv01g02920	0	NA	NA	NA	NA	NA
Vv01g02930	9.52635	-0.621568	0.937683	-0.662876	0.50741	0.693489
Vv01g02940	3391.51	-0.060259	0.124217	-0.485111	0.627598	0.785181
Vv01g02950	6614.1	0.00188602	0.106401	0.0177256	0.985858	0.993615
Vv01g02960	1.21445	1.82002	3.39192	0.536576	0.591561	NA
Vv01g02970	417.459	-0.457743	0.186474	-2.45473	0.0140992	0.0563744
Vv01g02980	1313.41	0.1535	0.0972889	1.57778	0.114616	0.266946
Vv01g02990	163.383	0.0222333	0.205021	0.108444	0.913643	0.958383
Vv01g03000	803.265	0.680678	0.103055	6.60503	3.97444e-11	1.73708e-09
Vv01g03010	1550.48	0.0500542	0.12066	0.414836	0.678262	0.819186
Vv01g03020	7.02591	1.58121	1.13096	1.39811	0.162081	0.338415
Vv01g03030	25.3707	-0.173465	0.486644	-0.356452	0.721502	0.846449
Vv01g03040	1833.32	-0.237888	0.0799757	-2.97451	0.00293461	0.0160712
Vv01g03050	1.3672	2.69364	2.32834	1.15689	0.247316	NA
Vv01g03060	109.403	0.492191	0.328261	1.49939	0.133772	0.297009
Vv01g03070	82.1461	0.0771098	0.267437	0.288328	0.773095	0.877929
Vv01g03080	1878.3	0.258338	0.159326	1.62144	0.104924	0.250573
Vv01g03090	1067.36	-2.756	0.171696	-16.0516	5.56951e-58	9.05881e-55
Vv01g03100	2180.85	0.226078	0.102855	2.19804	0.0279466	0.0954939
Vv01g03110	1780.96	-0.243648	0.0944246	-2.58035	0.00987005	0.0428342
Vv01g03120	406.994	-0.370023	0.124373	-2.97512	0.00292877	0.0160508
Vv01g03130	6.00507	-2.21147	1.14885	-1.92494	0.0542371	0.15683
Vv01g03140	0	NA	NA	NA	NA	NA
Vv01g03150	846.139	0.0673991	0.166119	0.405728	0.684942	0.82379
Vv01g03160	1098.25	0.126687	0.0946167	1.33895	0.180586	0.363872
Vv01g03170	5256.72	-0.489519	0.120664	-4.05689	4.97308e-05	0.000519936
Vv01g03180	602.176	-0.326139	0.127624	-2.55546	0.0106047	0.0451473
Vv01g03190	27.0052	-1.21031	0.50002	-2.42052	0.0154982	0.0608047
Vv01g03200	0.173963	0	4.40746	0	1	NA
Vv01g03210	3986.04	-0.355103	0.0958688	-3.70406	0.000212178	0.00177825
Vv01g03220	451.355	0.0134451	0.169199	0.0794631	0.936664	0.970637
Vv01g03230	1489.02	0.422714	0.0997113	4.23938	2.24138e-05	0.000262139
Vv01g03240	3231.57	0.0131481	0.104613	0.125684	0.899982	0.951902
Vv01g03250	0	NA	NA	NA	NA	NA
Vv01g03260	0	NA	NA	NA	NA	NA
Vv01g03270	1105.28	0.0959734	0.124783	0.769119	0.441823	0.640444
Vv01g03280	3075.27	-0.0737109	0.0996356	-0.739805	0.459418	0.654411
Vv01g03290	1438.67	-0.609873	0.167874	-3.63293	0.000280223	0.00225637
Vv01g03300	1086.47	0.152471	0.116184	1.31233	0.189409	0.375994
Vv01g03310	237.268	0.6047	0.184519	3.27717	0.00104853	0.00694475
Vv01g03320	12.5869	0.000635208	0.681798	0.000931666	0.999257	0.999788
Vv01g03330	17.8937	-0.856997	0.670709	-1.27775	0.201338	0.391315
Vv01g03340	271.952	-1.89943	0.244943	-7.75458	8.86398e-15	7.00839e-13
Vv01g03350	0.0796001	0	4.40746	0	1	NA
Vv01g03360	4.36411	-0.917218	1.40281	-0.653843	0.513213	0.698361
Vv01g03370	0	NA	NA	NA	NA	NA
Vv01g03380	2567.23	-0.0151143	0.0727376	-0.207792	0.835391	0.916237
Vv01g03390	3765.54	-0.084768	0.11279	-0.751558	0.452317	0.649209
Vv01g03400	4.53911	-0.759815	1.32404	-0.573861	0.566062	0.73956
Vv01g03410	1.11894	1.94026	2.34858	0.826143	0.408723	NA
Vv01g03420	195.661	0.105392	0.252157	0.41796	0.675976	0.818174
Vv01g03430	256.934	-0.232701	0.227709	-1.02192	0.306817	0.512816
Vv01g03440	2381.85	0.336741	0.155874	2.16034	0.0307461	0.102702
Vv01g03450	5200.62	0.52503	0.138515	3.79041	0.000150401	0.00132486
Vv01g03460	422.963	-0.995861	0.388667	-2.56225	0.0103997	0.0445723
Vv01g03470	5323.34	-0.268964	0.130962	-2.05376	0.0399993	0.125113
Vv01g03480	3020.78	0.0398087	0.104244	0.381878	0.702552	0.834262
Vv01g03490	18.0154	-1.48424	0.747153	-1.98652	0.0469754	0.141286
Vv01g03500	5.98704	1.54764	0.99326	1.55814	0.119199	0.274253
Vv01g03510	0	NA	NA	NA	NA	NA
Vv01g03520	8139.17	0.134848	0.0809868	1.66506	0.0959009	0.235624
Vv01g03530	2338	0.214798	0.095311	2.25365	0.0242179	0.0857727
Vv01g03540	14.2774	-1.46269	0.704869	-2.07512	0.0379752	0.120537
Vv01g03550	1006.43	0.0722361	0.140227	0.515138	0.606457	0.770154
Vv01g03560	1702.68	0.151674	0.134922	1.12416	0.260945	0.463384
Vv01g03570	1187.05	-0.0976631	0.117052	-0.834353	0.404082	0.60748
Vv01g03580	2839.27	-0.253867	0.0969401	-2.6188	0.00882395	0.0391448
Vv01g03590	211.189	0.565913	0.236745	2.39039	0.0168306	0.0649357
Vv01g03600	0	NA	NA	NA	NA	NA
Vv01g03610	608.567	-0.30519	0.158545	-1.92494	0.0542367	0.15683
Vv01g03620	2371.65	0.0530896	0.0933482	0.568727	0.569541	0.741808
Vv01g03630	685.399	-0.411217	0.164144	-2.50523	0.0122373	0.0503079
Vv01g03640	20.6144	0.0515436	0.559472	0.0921291	0.926595	0.965476
Vv01g03650	13.4134	-1.60332	0.996557	-1.60886	0.107647	0.255311
Vv01g03660	216.52	-0.907622	0.22517	-4.03083	5.55798e-05	0.000570865
Vv01g03670	0	NA	NA	NA	NA	NA
Vv01g03680	500.567	0.206967	0.163677	1.26448	0.206058	0.397472
Vv01g03690	1924.71	0.091572	0.109694	0.834796	0.403833	0.607292
Vv01g03700	0	NA	NA	NA	NA	NA
Vv01g03710	2316.23	-0.161253	0.0869618	-1.8543	0.0636962	0.176528
Vv01g03720	940.67	-0.0520114	0.119339	-0.435828	0.662961	0.810104
Vv01g03730	0.492069	0.0123174	4.25457	0.00289509	0.99769	NA
Vv01g03740	1218.81	-0.0817847	0.100346	-0.815023	0.415059	0.616572
Vv01g03750	655.992	0.261923	0.132427	1.97786	0.0479444	0.143424
Vv01g03760	0	NA	NA	NA	NA	NA
Vv01g03770	454.295	-0.218321	0.144205	-1.51396	0.130036	0.291098
Vv01g03780	34.3963	-0.907452	0.397972	-2.28019	0.0225962	0.0812088
Vv01g03790	0	NA	NA	NA	NA	NA
Vv01g03800	78.6289	-0.803505	0.483312	-1.6625	0.0964132	0.236678
Vv01g03810	138.356	1.27121	0.403321	3.15186	0.00162236	0.00991222
Vv01g03820	132.446	-0.372899	0.647517	-0.57589	0.564689	0.738657
Vv01g03830	1577.32	-0.235998	0.143088	-1.64932	0.0990818	0.241201
Vv01g03840	299.629	-0.177699	0.187839	-0.946017	0.34414	0.55175
Vv01g03850	375.608	0.450446	0.152185	2.95986	0.00307777	0.0167384
Vv01g03860	6057.43	-0.446972	0.0927251	-4.8204	1.43272e-06	2.33198e-05
Vv01g03870	140.506	3.90262e-06	0.25662	1.52078e-05	0.999988	1
Vv01g03880	1.68216	-0.630311	2.08573	-0.302201	0.762499	NA
Vv01g03890	223.45	0.424027	0.304625	1.39196	0.163933	0.340969
Vv01g03900	753.973	-0.678149	0.149067	-4.54929	5.38278e-06	7.5105e-05
Vv01g03910	106.772	-0.0776611	0.219435	-0.353915	0.723403	0.847567
Vv01g03920	118.437	-0.336943	0.214322	-1.57214	0.115919	0.268934
Vv01g03930	592.849	0.301026	0.146079	2.06071	0.0393311	0.123686
Vv01g03940	28.0016	-0.198137	0.403505	-0.491038	0.623399	0.781942
Vv01g03950	615.605	0.20049	0.14545	1.37842	0.168074	0.346762
Vv01g03960	3213.22	0.0674235	0.0781075	0.863214	0.38802	0.593749
Vv01g03970	501.575	-0.240694	0.134899	-1.78425	0.0743834	0.196723
Vv01g03980	15.7053	-0.998687	0.704906	-1.41677	0.156551	0.330628
Vv01g03990	4004.65	-0.0475619	0.0951598	-0.499811	0.617208	0.777391
Vv01g04000	1484.21	-0.0269691	0.116493	-0.231508	0.81692	0.905343
Vv01g04010	2.38531	0.776174	2.17356	0.357097	0.721019	0.846131
Vv01g04020	237.604	0.878892	0.270862	3.2448	0.00117533	0.00764451
Vv01g04030	250.496	-0.429287	0.173698	-2.47146	0.0134562	0.0542775
Vv01g04040	0	NA	NA	NA	NA	NA
Vv01g04050	2.30812	-4.49896	2.11497	-2.1272	0.0334034	0.10949
Vv01g04060	6.02118	0.23429	1.25731	0.186343	0.852176	0.925188
Vv01g04070	10.113	1.62063	0.938697	1.72647	0.0842635	0.215116
Vv01g04080	21.9519	-0.942954	0.564917	-1.66919	0.0950794	0.234186
Vv01g04090	0.160167	1.82089	4.3671	0.416957	0.67671	NA
Vv01g04100	936.519	-0.0786493	0.117204	-0.671045	0.502192	0.689343
Vv01g04110	5.64712	-0.131925	0.904074	-0.145923	0.883982	0.944144
Vv01g04120	1125.09	-0.169442	0.112757	-1.50272	0.132911	0.295703
Vv01g04130	105.062	0.345711	0.227612	1.51886	0.128797	0.289051
Vv01g04140	5.39151	-0.548146	1.53251	-0.357679	0.720584	0.845881
Vv01g04150	0	NA	NA	NA	NA	NA
Vv01g04160	140.676	-1.23909	0.349535	-3.54495	0.000392681	0.00302699
Vv01g04170	44.1977	-1.66864	0.435764	-3.82924	0.000128541	0.00116381
Vv01g04180	0.413152	-0.611704	4.28371	-0.142798	0.88645	NA
Vv01g04190	1091.04	-0.151762	0.142367	-1.06599	0.286429	0.490766
Vv01g04200	0	NA	NA	NA	NA	NA
Vv01g04210	12.3628	0.230907	0.683853	0.337655	0.735623	0.855182
Vv01g04220	5.00131	-0.0472239	1.10674	-0.0426692	0.965965	0.984954
Vv01g04230	3765.85	0.068056	0.10285	0.661702	0.508162	0.69406
Vv01g04240	68.6211	1.37737	0.542412	2.53934	0.0111061	0.0467039
Vv01g04250	3013.14	-0.10934	0.0913983	-1.1963	0.231578	0.427677
Vv01g04260	0	NA	NA	NA	NA	NA
Vv01g04270	0	NA	NA	NA	NA	NA
Vv01g04280	0	NA	NA	NA	NA	NA
Vv01g04290	206.932	0.312933	0.285277	1.09695	0.272665	0.475483
Vv01g04300	1068.05	0.132258	0.101502	1.303	0.192573	0.380121
Vv01g04310	0	NA	NA	NA	NA	NA
Vv01g04320	0	NA	NA	NA	NA	NA
Vv01g04330	0	NA	NA	NA	NA	NA
Vv01g04340	687.391	0.0374649	0.119349	0.313911	0.753589	0.866182
Vv01g04350	0.670828	-3.54292	4.22755	-0.838056	0.401999	NA
Vv01g04360	566.628	-0.328411	0.187455	-1.75195	0.0797831	0.206579
Vv01g04370	967.476	0.162672	0.105759	1.53814	0.124015	0.281832
Vv01g04380	1483.41	-0.0624063	0.105164	-0.59342	0.5529	0.73003
Vv01g04390	12559.4	0.38142	0.11768	3.24118	0.00119038	0.00773355
Vv01g04400	472.198	-0.0270453	0.127916	-0.21143	0.832552	0.914515
Vv01g04410	11.6405	-0.805303	0.927208	-0.868525	0.385107	0.591244
Vv01g04420	119.598	-0.19266	0.231346	-0.83278	0.404969	0.608201
Vv01g04430	135.701	-0.337713	0.220305	-1.53293	0.125293	0.283884
Vv01g04440	8.76187	0.638198	0.827015	0.771688	0.440299	0.638968
Vv01g04450	492.848	0.238224	0.172732	1.37916	0.167846	0.346518
Vv01g04460	160.502	-0.680968	0.203211	-3.35104	0.000805082	0.00559327
Vv01g04470	5.543	-3.18381	1.46883	-2.16758	0.0301903	0.101261
Vv01g04480	3.45247	-5.1811	1.98636	-2.60834	0.00909835	0.0401528
Vv01g04490	0.326898	1.76172	4.37205	0.402952	0.686984	NA
Vv01g04500	874.829	0.0592236	0.0953317	0.621237	0.534444	0.716251
Vv01g04510	259.539	0.769381	0.272583	2.82255	0.00476427	0.0238748
Vv01g04520	604.731	0.286053	0.14513	1.97101	0.0487222	0.145061
Vv01g04530	284.99	0.617815	0.184256	3.35303	0.000799307	0.00556436
Vv01g04540	1.97726	1.59719	2.11092	0.756633	0.44927	NA
Vv01g04550	0.229403	2.34478	4.33092	0.541404	0.588229	NA
Vv01g04560	406.839	0.303009	0.179854	1.68475	0.092037	0.228915
Vv01g04570	2.81459	-2.59649	1.71939	-1.51012	0.131013	0.292739
Vv01g04580	11.3471	-0.256426	0.77848	-0.329393	0.741859	0.858247
Vv01g04590	0	NA	NA	NA	NA	NA
Vv01g04600	363.908	0.17118	0.154935	1.10485	0.269224	0.471595
Vv01g04610	765.548	-0.439842	0.165153	-2.66323	0.00773934	0.0354664
Vv01g04620	662.634	2.0267	0.160303	12.6429	1.22406e-36	8.4464e-34
Vv01g04630	437.049	0.340296	0.168704	2.01713	0.0436824	0.133875
Vv01g04640	85.3156	0.505125	0.271631	1.8596	0.0629419	0.17518
Vv01g04650	23772.1	-0.153227	0.0748535	-2.04703	0.040655	0.126729
Vv01g04660	1224.48	0.616342	0.10255	6.01013	1.85371e-09	6.021e-08
Vv01g04670	2926.59	0.331452	0.103455	3.20382	0.00135619	0.00857111
Vv01g04680	40.9664	1.39572	0.47166	2.95917	0.00308467	0.016772
Vv01g04690	861.34	0.101386	0.115378	0.87873	0.379548	0.586223
Vv01g04700	635.727	-0.0169278	0.127251	-0.133026	0.894173	0.949196
Vv01g04710	1577.25	0.127794	0.089973	1.42036	0.155503	0.329342
Vv01g04720	2888.56	0.0755711	0.0944642	0.799997	0.423713	0.624287
Vv01g04730	1.83561	-4.21762	2.4802	-1.70052	0.0890333	NA
Vv01g04740	0	NA	NA	NA	NA	NA
Vv01g04750	1359.23	0.492964	0.0980825	5.02602	5.00773e-07	9.22581e-06
Vv01g04760	0	NA	NA	NA	NA	NA
Vv01g04770	0.341085	-2.95702	4.30585	-0.686743	0.492245	NA
Vv01g04780	0	NA	NA	NA	NA	NA
Vv01g04790	0	NA	NA	NA	NA	NA
Vv01g04800	0.330401	1.76172	4.37205	0.402952	0.686984	NA
Vv01g04810	774.102	0.0229002	0.111134	0.20606	0.836744	0.916821
Vv01g04820	42793.1	-0.392737	0.0842291	-4.66273	3.12048e-06	4.6902e-05
Vv01g04830	1051.44	0.119178	0.136009	0.876254	0.380892	0.587399
Vv01g04840	8505.96	0.78444	0.143887	5.45178	4.98674e-08	1.18779e-06
Vv01g04850	13398.7	-0.0460476	0.104652	-0.440006	0.659933	0.807921
Vv01g04860	1282.71	0.112774	0.117975	0.955912	0.339117	0.54646
Vv01g04870	4.16957	1.7047	1.41984	1.20063	0.229895	0.425849
Vv01g04880	2582.63	0.391142	0.133334	2.93355	0.00335109	0.0179378
Vv01g04890	406.623	0.478846	0.15193	3.15176	0.00162289	0.00991276
Vv01g04900	20.9945	-0.0691059	0.514733	-0.134256	0.8932	0.948341
Vv01g04910	0.328497	-2.90591	4.30796	-0.674544	0.499966	NA
Vv01g04920	0.16364	1.84845	4.36486	0.423484	0.671942	NA
Vv01g04930	439.842	0.322008	0.148949	2.16187	0.030628	0.102473
Vv01g04940	3514.4	0.245031	0.0775911	3.15798	0.00158868	0.00974829
Vv01g04950	522.374	0.562823	0.173013	3.25307	0.00114164	0.00746162
Vv01g04960	1471.38	0.927916	0.106639	8.70149	3.2756e-18	3.88482e-16
Vv01g04970	2643.43	0.435943	0.0938027	4.64745	3.3606e-06	4.99506e-05
Vv01g04980	1794.8	-0.118721	0.0870282	-1.36416	0.172516	0.353015
Vv01g04990	3.37215	0.546186	1.99263	0.274103	0.784005	0.885564
Vv01g05000	0	NA	NA	NA	NA	NA
Vv01g05010	3825.14	0.314594	0.124751	2.52178	0.0116763	0.048492
Vv01g05020	16.7107	0.456416	0.597323	0.764103	0.444806	0.642968
Vv01g05030	3046.8	-0.186445	0.0863511	-2.15915	0.0308389	0.102977
Vv01g05040	3147.51	-0.298577	0.102752	-2.9058	0.0036631	0.0193129
Vv01g05050	1259.52	-0.579356	0.110087	-5.26273	1.41931e-07	3.02048e-06
Vv01g05060	147.117	0.18685	0.248387	0.752252	0.451899	0.648815
Vv01g05070	0	NA	NA	NA	NA	NA
Vv01g05080	12.3709	-6.14719	1.4938	-4.11513	3.86961e-05	0.000417211
Vv01g05090	35.7491	-2.768	0.629091	-4.4	1.08249e-05	0.000140774
Vv01g05100	563.949	-0.920695	0.148532	-6.19865	5.69488e-10	2.0454e-08
Vv01g05110	170.655	-0.774675	0.225715	-3.43209	0.000598944	0.00435319
Vv01g05120	58.0839	0.767008	0.343167	2.23509	0.0254115	0.088872
Vv01g05130	1865.02	-0.358577	0.1011	-3.54677	0.000389978	0.00300819
Vv01g05140	2440.11	-0.0932361	0.0999832	-0.932518	0.351069	0.558013
Vv01g05150	270.679	-1.17778	0.282521	-4.16881	3.06192e-05	0.000342619
Vv01g05160	7459.51	0.501298	0.0764595	6.55639	5.51266e-11	2.36401e-09
Vv01g05170	2608.79	0.112333	0.0919237	1.22202	0.2217	0.416512
Vv01g05180	0.722072	-1.00924	4.22172	-0.239059	0.81106	NA
Vv01g05190	17.0518	1.36947	0.655176	2.09023	0.0365967	0.117207
Vv01g05200	2901.84	-0.0882928	0.0761428	-1.15957	0.246224	0.445867
Vv01g05210	74.9347	2.04336	0.397148	5.14507	2.67419e-07	5.27677e-06
Vv01g05220	3726.81	-0.0744466	0.135579	-0.5491	0.582937	0.752114
Vv01g05230	170.819	0.371301	0.195049	1.90363	0.0569586	0.162715
Vv01g05240	5017.66	0.177176	0.0741194	2.39041	0.0168294	0.0649357
Vv01g05250	5184.32	0.343426	0.0802959	4.277	1.89426e-05	0.000226783
Vv01g05260	509.243	0.878321	0.169121	5.19345	2.06434e-07	4.18959e-06
Vv01g05270	3100	-0.0877723	0.0913772	-0.960549	0.336779	0.544311
Vv01g05280	0.16581	0	4.40746	0	1	NA
Vv01g05290	2011.39	0.0715191	0.0994896	0.71886	0.472227	0.664838
Vv01g05300	0.348019	0.914333	4.40746	0.207451	0.835658	NA
Vv01g05310	160.338	-0.132571	0.311364	-0.425775	0.670271	0.814013
Vv01g05320	82.3029	-0.895815	0.282268	-3.17363	0.00150547	0.00930542
Vv01g05330	1.16443	2.7624	3.05338	0.904703	0.365623	NA
Vv01g05340	4977.85	0.0828188	0.0866915	0.955328	0.339412	0.54682
Vv01g05350	156.386	-0.228359	0.210719	-1.08371	0.278492	0.48199
Vv01g05360	7872.33	-0.0875593	0.0890002	-0.98381	0.325209	0.5321
Vv01g05370	940.8	0.644779	0.11864	5.43475	5.48719e-08	1.29347e-06
Vv01g05380	4573.6	0.00983901	0.0713815	0.137837	0.890369	0.947234
Vv01g05390	2.31919	0.394862	1.92082	0.20557	0.837127	0.91714
Vv01g05400	2091.65	0.0718203	0.174655	0.411212	0.680917	0.821037
Vv01g05410	1545.93	0.353412	0.108514	3.25684	0.00112661	0.00738246
Vv01g05420	2425.41	0.102251	0.109475	0.934006	0.350301	0.55746
Vv01g05430	41.7523	-0.303047	0.605702	-0.500324	0.616847	0.777151
Vv01g05440	935.601	-0.0778542	0.143892	-0.541062	0.588465	0.756329
Vv01g05450	127.21	-0.44679	0.219455	-2.03591	0.0417596	0.129252
Vv01g05460	1111.72	0.152236	0.106508	1.42935	0.152905	0.325699
Vv01g05470	1.52567	-1.06202	2.40746	-0.441138	0.659113	NA
Vv01g05480	0	NA	NA	NA	NA	NA
Vv01g05490	0	NA	NA	NA	NA	NA
Vv01g05500	0	NA	NA	NA	NA	NA
Vv01g05510	0	NA	NA	NA	NA	NA
Vv01g05520	0	NA	NA	NA	NA	NA
Vv01g05530	0	NA	NA	NA	NA	NA
Vv01g05540	0.16581	0	4.40746	0	1	NA
Vv01g05550	0.160167	1.82089	4.3671	0.416957	0.67671	NA
Vv01g05560	3310.51	-0.135577	0.51783	-0.261818	0.793461	0.891714
Vv01g05570	0.0819639	0	4.40746	0	1	NA
Vv01g05580	39.5738	-2.13109	0.53888	-3.95467	7.66406e-05	0.000752234
Vv01g05590	122.881	-0.301613	0.318842	-0.945962	0.344168	0.55175
Vv01g05600	27.5846	-1.93347	0.640314	-3.01956	0.00253143	0.0142505
Vv01g05610	0	NA	NA	NA	NA	NA
Vv01g05620	17.226	-0.875031	0.796035	-1.09924	0.271665	0.474429
Vv01g05630	1267.29	0.525836	0.14728	3.57032	0.000356539	0.0027794
Vv01g05640	2783	0.307252	0.133092	2.30856	0.020968	0.0767132
Vv01g05650	778.47	0.0630141	0.132179	0.476732	0.633553	0.789678
Vv01g05660	200.038	0.498308	0.1783	2.79478	0.00519351	0.0255973
Vv01g05670	5528.92	0.109075	0.101735	1.07215	0.283654	0.487552
Vv01g05680	25.0226	0.609564	0.454061	1.34247	0.179443	0.362295
Vv01g05690	1600.24	0.100116	0.0895811	1.1176	0.263738	0.466429
Vv01g05700	23.4147	-0.315275	0.482336	-0.653641	0.513343	0.698457
Vv01g05710	0.164248	-1.9059	4.36792	-0.43634	0.66259	NA
Vv01g05720	5082.96	0.0752387	0.0778734	0.966167	0.33396	0.541436
Vv01g05730	1147.99	0.160523	0.133399	1.20333	0.228848	0.424564
Vv01g05740	913.719	-0.0618813	0.1049	-0.589909	0.555252	0.731819
Vv01g05750	2550.93	-0.0715613	0.140494	-0.509354	0.610504	0.772751
Vv01g05760	17678.3	-0.188851	0.0938252	-2.0128	0.0441357	0.134865
Vv01g05770	0	NA	NA	NA	NA	NA
Vv01g05780	648.923	0.701021	0.353041	1.98566	0.0470706	0.14146
Vv01g05790	1285.58	0.178355	0.127979	1.39364	0.163428	0.340477
Vv01g05800	10.9496	0.124448	1.10058	0.113074	0.909972	0.956293
Vv01g05810	0	NA	NA	NA	NA	NA
Vv01g05820	0	NA	NA	NA	NA	NA
Vv01g05830	0.16364	1.84845	4.36486	0.423484	0.671942	NA
Vv01g05840	4.28035	0.223002	1.39285	0.160105	0.872799	0.937884
Vv01g05850	0	NA	NA	NA	NA	NA
Vv01g05860	0	NA	NA	NA	NA	NA
Vv01g05870	145.211	0.818414	0.253204	3.23224	0.00122826	0.00794441
Vv01g05880	883.796	-0.666763	0.148517	-4.48948	7.13959e-06	9.71181e-05
Vv01g05890	715.511	0.290093	0.181301	1.60006	0.109584	0.258291
Vv01g05900	196.212	0.27677	0.208562	1.32704	0.184496	0.368912
Vv01g05910	1026.97	0.126551	0.111861	1.13132	0.257921	0.459988
Vv01g05920	4108.57	-0.200955	0.123403	-1.62845	0.10343	0.248063
Vv01g05930	4570.95	-0.119203	0.0860156	-1.38583	0.165799	0.343656
Vv01g05940	0.16364	1.84845	4.36486	0.423484	0.671942	NA
Vv01g05950	1806.22	-0.143288	0.0857201	-1.67158	0.0946065	0.233451
Vv01g05960	695.174	0.772309	0.188831	4.08995	4.31464e-05	0.000459321
Vv01g05970	24.1121	0.959163	0.499061	1.92193	0.0546141	0.15762
Vv01g05980	2799.01	-0.203287	0.109524	-1.8561	0.0634388	0.176188
Vv01g05990	475.676	-0.244945	0.121651	-2.0135	0.044062	0.134676
Vv01g06000	2074.71	0.699298	0.143102	4.88672	1.02531e-06	1.75149e-05
Vv01g06010	2861.64	-0.0327568	0.0919007	-0.356437	0.721513	0.846449
Vv01g06020	1362.63	0.00767105	0.157173	0.0488065	0.961074	0.982527
Vv01g06030	359.83	0.242469	0.16242	1.49285	0.135476	0.299652
Vv01g06040	79.3273	0.14368	0.332004	0.432767	0.665184	0.811346
Vv01g06050	114.399	0.897501	0.270827	3.31393	0.000919952	0.0062532
Vv01g06060	793.967	-0.191145	0.117766	-1.62309	0.10457	0.249913
Vv01g06070	1336.83	-0.203752	0.110724	-1.84018	0.0657415	0.180361
Vv01g06080	2787.53	0.0591553	0.110072	0.537423	0.590976	0.758403
Vv01g06090	3625.02	0.220408	0.10771	2.0463	0.0407265	0.126865
Vv01g06100	234.551	0.063284	0.171284	0.369469	0.711778	0.840092
Vv01g06110	3451.46	0.140644	0.0798963	1.76034	0.078351	0.204064
Vv01g06120	364.726	0.0121955	0.17587	0.0693436	0.944716	0.974897
Vv01g06130	2377.58	-0.17526	0.104306	-1.68026	0.0929077	0.230508
Vv01g06140	20.4125	-0.242149	0.519681	-0.465957	0.641246	0.795046
Vv01g06150	1022.26	0.801426	0.166131	4.82407	1.40659e-06	2.29602e-05
Vv01g06160	0.173963	0	4.40746	0	1	NA
Vv01g06170	3010.71	0.27006	0.109546	2.46527	0.0136911	0.0550325
Vv01g06180	81.4457	0.372163	0.291823	1.27531	0.202201	0.392257
Vv01g06190	3260.77	-0.197171	0.10953	-1.80016	0.0718351	0.192193
Vv01g06200	647.711	0.304901	0.190455	1.60091	0.109398	0.258171
Vv01g06210	871.919	-0.0520837	0.133914	-0.388933	0.697326	0.830976
Vv01g06220	178.833	0.176516	0.281995	0.625953	0.531346	0.713737
Vv01g06230	814.569	-0.533686	0.166905	-3.19754	0.00138606	0.00871635
Vv01g06240	902.993	0.609096	0.208882	2.91598	0.00354568	0.0187852
Vv01g06250	0	NA	NA	NA	NA	NA
Vv01g06260	0	NA	NA	NA	NA	NA
Vv01g06270	751.28	0.0537186	0.141798	0.378839	0.704808	0.835714
Vv01g06280	3872.44	-0.496827	0.116568	-4.26212	2.02493e-05	0.000240155
Vv01g06290	0	NA	NA	NA	NA	NA
Vv01g06300	0	NA	NA	NA	NA	NA
Vv01g06310	414.483	0.133226	0.150424	0.885668	0.375796	0.582364
Vv01g06320	3.02033	3.00387	1.77326	1.69398	0.0902691	0.225956
Vv01g06330	0	NA	NA	NA	NA	NA
Vv01g06340	2195.11	0.148481	0.132684	1.11905	0.263117	0.46602
Vv01g06350	2522.54	0.00185734	0.0991527	0.0187322	0.985055	0.993205
Vv01g06360	0	NA	NA	NA	NA	NA
Vv01g06370	848.075	-0.107538	0.138305	-0.777541	0.436839	0.636137
Vv01g06380	214.309	0.589519	0.197014	2.99226	0.00276919	0.0153237
Vv01g06390	1105.26	0.927894	0.140374	6.61017	3.83887e-11	1.68755e-09
Vv01g06400	384.8	-1.64962	0.187001	-8.82147	1.12966e-18	1.39801e-16
Vv01g06410	0.170542	-1.9542	4.364	-0.447801	0.654297	NA
Vv01g06420	3.58317	-4.15742	1.87313	-2.2195	0.0264524	0.0916397
Vv01g06430	4217.76	0.233641	0.099722	2.34292	0.0191335	0.0714523
Vv01g06440	2605.19	-0.115894	0.110916	-1.04489	0.296076	0.501367
Vv01g06450	456.828	0.411905	0.497796	0.827456	0.407979	0.61089
Vv01g06460	2002.08	-0.102533	0.129317	-0.792876	0.42785	0.628067
Vv01g06470	0	NA	NA	NA	NA	NA
Vv01g06480	10.4446	-0.493937	0.844321	-0.585011	0.558541	0.733987
Vv01g06490	1618.32	0.678787	0.109268	6.21215	5.22647e-10	1.88012e-08
Vv01g06500	545.004	-0.272042	0.124782	-2.18014	0.0292472	0.0988407
Vv01g06510	3272.13	-0.203525	0.0963362	-2.11266	0.0346302	0.112453
Vv01g06520	0.872817	-1.8593	3.51315	-0.529242	0.596638	NA
Vv01g06530	0	NA	NA	NA	NA	NA
Vv01g06540	0	NA	NA	NA	NA	NA
Vv01g06550	1351.34	0.568608	0.118965	4.77963	1.75616e-06	2.80825e-05
Vv01g06560	806.861	-0.0615177	0.148142	-0.415262	0.67795	0.819036
Vv01g06570	5868.05	-0.0357245	0.104379	-0.342259	0.732156	0.853177
Vv01g06580	357.72	0.180896	0.178068	1.01588	0.309686	0.515714
Vv01g06590	3013.59	-1.44349	0.149446	-9.65893	4.50541e-22	8.47874e-20
Vv01g06600	4002.82	-0.350397	0.108463	-3.23058	0.00123541	0.0079783
Vv01g06610	13.5726	-0.0405256	1.57641	-0.0257075	0.979491	0.991404
Vv01g06620	0.316575	2.80537	4.30819	0.651171	0.514936	NA
Vv01g06630	3343.14	-0.19457	0.0768832	-2.53072	0.0113827	0.0475851
Vv01g06640	1681.65	-0.226189	0.1277	-1.77126	0.0765177	0.200695
Vv01g06650	0.157939	-1.85575	4.37213	-0.42445	0.671237	NA
Vv01g06660	7.54399	-0.681643	0.841216	-0.810307	0.417763	0.619035
Vv01g06670	16.644	0.472939	0.703228	0.672526	0.501249	0.688707
Vv01g06680	2568.67	-0.0419352	0.096356	-0.435211	0.663409	0.810347
Vv01g06690	15.0852	0.909782	0.713443	1.2752	0.202239	0.392263
Vv01g06700	10.505	0.115872	0.835455	0.138694	0.889692	0.947
Vv01g06710	850.307	0.204446	0.196181	1.04213	0.297352	0.502767
Vv01g06720	2.37232	-0.838716	1.81826	-0.461273	0.644603	0.797298
Vv01g06730	7.91759	0.813045	0.941816	0.863274	0.387987	0.59374
Vv01g06740	0	NA	NA	NA	NA	NA
Vv01g06750	0	NA	NA	NA	NA	NA
Vv01g06760	0	NA	NA	NA	NA	NA
Vv01g06770	2.7003	2.8289	2.01959	1.40073	0.161294	0.337298
Vv01g06780	0	NA	NA	NA	NA	NA
Vv01g06790	3.69354	-1.27494	1.33313	-0.95635	0.338896	0.546258
Vv01g06800	222.708	1.36153	0.21508	6.33031	2.44676e-10	9.39548e-09
Vv01g06810	0	NA	NA	NA	NA	NA
Vv01g06820	3.73654	-2.90576	1.99769	-1.45456	0.145791	0.31566
Vv01g06830	446.488	0.569302	0.163173	3.48894	0.000484941	0.00364201
Vv01g06840	3.65483	-2.3724	1.52681	-1.55383	0.120225	0.275656
Vv01g06850	21.8822	0.307785	0.609846	0.504693	0.613775	0.774995
Vv01g06860	10175.6	0.0457683	0.0811622	0.563911	0.572815	0.744581
Vv01g06870	2332.52	0.254828	0.103373	2.46512	0.0136965	0.0550448
Vv01g06880	1879.01	0.213426	0.11476	1.85976	0.0629192	0.175151
Vv01g06890	14.2525	1.36923	0.767094	1.78496	0.0742685	0.196531
Vv01g06900	0.84229	1.81967	3.15715	0.576367	0.564367	NA
Vv01g06910	224.193	-0.639122	0.202698	-3.15308	0.00161559	0.00987878
Vv01g06920	0	NA	NA	NA	NA	NA
Vv01g06930	498.399	-0.682811	0.143113	-4.77112	1.83206e-06	2.91937e-05
Vv01g06940	1.16374	-0.989017	3.04864	-0.324413	0.745625	NA
Vv01g06950	3731.89	-0.375887	0.0971071	-3.87086	0.000108454	0.00101048
Vv01g06960	6552.01	0.00803125	0.0869359	0.0923813	0.926395	0.965399
Vv01g06970	47.2642	-0.114777	0.416898	-0.275313	0.783076	0.884759
Vv01g06980	2.02556	-2.07626	2.19383	-0.946407	0.343941	0.55158
Vv01g06990	0	NA	NA	NA	NA	NA
Vv01g07000	2180.27	-0.0414576	0.117559	-0.352652	0.724349	0.848116
Vv01g07010	8.80987	0.55225	0.758864	0.727733	0.466777	0.66025
Vv01g07020	0	NA	NA	NA	NA	NA
Vv01g07030	826.53	-0.473811	0.15609	-3.0355	0.00240136	0.0136738
Vv01g07040	630.501	0.626728	0.118587	5.28495	1.25739e-07	2.7088e-06
Vv01g07050	0.618972	3.77364	4.22783	0.892571	0.372087	NA
Vv01g07060	0.262125	0.914333	4.40746	0.207451	0.835658	NA
Vv01g07070	0	NA	NA	NA	NA	NA
Vv01g07080	0	NA	NA	NA	NA	NA
Vv01g07090	0	NA	NA	NA	NA	NA
Vv01g07100	1235.15	0.170768	0.115456	1.47908	0.139119	0.305243
Vv01g07110	790.521	0.32411	0.126634	2.55941	0.0104849	0.0448277
Vv01g07120	0	NA	NA	NA	NA	NA
Vv01g07130	415.517	-0.206345	0.170578	-1.20968	0.226402	0.421779
Vv01g07140	1548.99	0.171994	0.119982	1.4335	0.151716	0.324082
Vv01g07150	2710.63	0.242116	0.0975403	2.48221	0.013057	0.0530032
Vv01g07160	1.24339	3.84243	2.66313	1.44283	0.149069	NA
Vv01g07170	337.506	-0.590323	0.1977	-2.98595	0.002827	0.0155868
Vv01g07180	3366.11	-0.161706	0.0874058	-1.85006	0.0643046	0.177704
Vv01g07190	2890.17	0.159726	0.102622	1.55646	0.119599	0.27477
Vv01g07200	2083.85	-0.0165277	0.0902906	-0.18305	0.854759	0.92662
Vv01g07210	1.19647	-0.0886358	2.35424	-0.0376494	0.969967	NA
Vv01g07220	1653.14	-0.125341	0.0935069	-1.34045	0.1801	0.363246
Vv01g07230	2130.66	0.125172	0.10542	1.18737	0.235082	0.431768
Vv01g07240	237.274	0.0219517	0.169578	0.129449	0.897002	0.950913
Vv01g07250	5.35287	0.334485	1.69056	0.197855	0.843159	0.920357
Vv01g07260	347.94	0.410936	0.237415	1.73088	0.083474	0.213674
Vv01g07270	116.636	0.611442	0.239755	2.55027	0.0107638	0.0456091
Vv01g07280	2479.61	-0.0983939	0.116509	-0.844518	0.39838	0.602263
Vv01g07290	0	NA	NA	NA	NA	NA
Vv01g07300	0.804499	1.76414	3.72013	0.474213	0.635348	NA
Vv01g07310	0.342029	-1.00924	4.40746	-0.228985	0.818881	NA
Vv01g07320	2494.93	-0.00940175	0.104835	-0.0896814	0.92854	0.966662
Vv01g07330	636.762	0.0456406	0.150468	0.303325	0.761642	0.870903
Vv01g07340	23.5908	0.4908	0.542437	0.904806	0.365568	0.573259
Vv01g07350	1.05421	0.025907	2.98059	0.0086919	0.993065	NA
Vv01g07360	0	NA	NA	NA	NA	NA
Vv01g07370	0.484211	0	4.40746	0	1	NA
Vv01g07380	6015.21	-0.328945	0.0933797	-3.52266	0.000427244	0.00326688
Vv01g07390	977.706	0.344026	0.121047	2.84209	0.00448192	0.0227506
Vv01g07400	933.045	0.251675	0.112034	2.24642	0.0246771	0.0870791
Vv01g07410	158.669	0.882008	0.212514	4.15034	3.31976e-05	0.000366785
Vv01g07420	147.468	0.0610429	0.214442	0.284659	0.775905	0.879756
Vv01g07430	2334.66	0.0972851	0.115646	0.841231	0.400219	0.603895
Vv01g07440	87.4298	-0.468721	0.255278	-1.83612	0.0663393	0.181455
Vv01g07450	1.99226	0.759314	1.92514	0.394421	0.69327	NA
Vv01g07460	0	NA	NA	NA	NA	NA
Vv01g07470	1381.18	0.829355	0.111122	7.46346	8.42792e-14	5.72872e-12
Vv01g07480	0.173963	0	4.40746	0	1	NA
Vv01g07490	0	NA	NA	NA	NA	NA
Vv01g07500	14.2597	2.82095	0.673674	4.18741	2.82154e-05	0.000320925
Vv01g07510	4.04001	2.63825	1.35146	1.95214	0.0509212	0.149732
Vv01g07520	23.7522	-0.0814528	0.57506	-0.141642	0.887362	0.946132
Vv01g07530	352.168	0.133774	0.158411	0.844475	0.398404	0.602263
Vv01g07540	2043.1	-0.0195417	0.109807	-0.177965	0.858751	0.928773
Vv01g07550	2948.66	0.163727	0.0852279	1.92105	0.0547253	0.1578
Vv01g07560	282.86	0.14718	0.170012	0.865702	0.386654	0.592496
Vv01g07570	1925.02	0.0497848	0.101158	0.492147	0.622616	0.781367
Vv01g07580	1335.12	0.0836739	0.0929443	0.900258	0.367983	0.575045
Vv01g07590	1111.77	0.0947633	0.141382	0.670263	0.50269	0.689564
Vv01g07600	638.232	0.0620054	0.136663	0.453712	0.650036	0.80106
Vv01g07610	345.181	-0.36161	0.208249	-1.73643	0.0824872	0.211904
Vv01g07620	156.011	-0.481318	0.264012	-1.82309	0.0682899	0.185299
Vv01g07630	1.28223	1.9251	2.45797	0.78321	0.433504	NA
Vv01g07640	3194.94	0.13801	0.073203	1.8853	0.0593887	0.167955
Vv01g07650	555.006	-0.980067	0.211612	-4.63144	3.63134e-06	5.32448e-05
Vv01g07660	98.2395	-0.177413	0.254428	-0.697299	0.485616	0.675667
Vv01g07670	183.541	-0.688093	0.219425	-3.13589	0.00171333	0.0103486
Vv01g07680	42.1065	0.0489816	0.387691	0.126342	0.899461	0.951797
Vv01g07690	152.915	-0.445698	0.269084	-1.65635	0.0976507	0.238764
Vv01g07700	79.0549	-0.982803	0.332284	-2.95772	0.0030992	0.0168269
Vv01g07710	846.329	-0.0937898	0.131713	-0.712077	0.476417	0.668072
Vv01g07720	666.397	0.373221	0.132803	2.81033	0.00494913	0.0246106
Vv01g07730	67.6685	0.261672	0.319611	0.818719	0.412947	0.61471
Vv01g07740	1.7242	-2.92804	2.52634	-1.15901	0.246454	NA
Vv01g07750	46.1217	0.127695	0.487479	0.261949	0.793361	0.891689
Vv01g07760	0.487389	0.0398301	4.26771	0.00933288	0.992554	NA
Vv01g07770	170.935	0.21953	0.224955	0.975885	0.329121	0.536197
Vv01g07780	677.457	-0.00287995	0.149087	-0.0193172	0.984588	0.993193
Vv01g07790	1786.29	-0.349627	0.0959959	-3.6421	0.000270426	0.00218986
Vv01g07800	0	NA	NA	NA	NA	NA
Vv01g07810	0.341085	-2.95702	4.30585	-0.686743	0.492245	NA
Vv01g07820	0	NA	NA	NA	NA	NA
Vv01g07830	3022.74	0.444578	0.111598	3.98373	6.78428e-05	0.000679409
Vv01g07840	539.52	-0.239541	0.132876	-1.80274	0.0714285	0.191375
Vv01g07850	336.601	0.0327556	0.239982	0.136492	0.891432	0.947691
Vv01g07860	2909.97	0.844447	0.148143	5.70021	1.19661e-08	3.26324e-07
Vv01g07870	601.854	0.286618	0.130806	2.19116	0.0284401	0.0967883
Vv01g07880	1258.51	0.244664	0.147608	1.65753	0.097412	0.23841
Vv01g07890	18180.4	-0.217949	0.0912073	-2.3896	0.0168668	0.065011
Vv01g07900	3.0295	0.308767	1.70353	0.181252	0.85617	0.927225
Vv01g07910	3420.43	0.191052	0.0964323	1.9812	0.0475683	0.142636
Vv01g07920	0.157939	-1.85575	4.37213	-0.42445	0.671237	NA
Vv01g07930	7979.79	-0.360851	0.0870456	-4.14554	3.39012e-05	0.00037239
Vv01g07940	257.823	-1.15971	0.210201	-5.51716	3.44516e-08	8.48106e-07
Vv01g07950	229.182	-1.09868	0.253885	-4.32748	1.50827e-05	0.000187063
Vv01g07960	2603.99	0.523471	0.0986201	5.30795	1.10865e-07	2.43444e-06
Vv01g07970	204.272	0.137944	0.176791	0.780266	0.435234	0.63514
Vv01g07980	1008.48	0.176958	0.108834	1.62595	0.103961	0.248953
Vv01g07990	425.024	0.365481	0.209638	1.74339	0.081266	0.20957
Vv01g08000	12760.6	0.345889	0.382578	0.904102	0.365941	0.573259
Vv01g08010	475.647	0.136913	0.158996	0.861112	0.389176	0.594536
Vv01g08020	1254.75	0.329106	0.110873	2.96832	0.00299429	0.0163585
Vv01g08030	9.38809	-0.890883	0.874796	-1.01839	0.308493	0.514601
Vv01g08040	17.3858	0.0665788	0.5675	0.117319	0.906607	0.954408
Vv01g08050	1.68858	1.2165	2.0107	0.605015	0.545169	NA
Vv01g08060	10.8854	-0.0367052	0.878923	-0.0417616	0.966689	0.985427
Vv01g08070	20.703	2.58162	0.658184	3.92233	8.76964e-05	0.000840107
Vv01g08080	4599.53	-0.0463137	0.0961997	-0.481433	0.630209	0.787536
Vv01g08090	110.237	0.188481	0.252604	0.746152	0.455576	0.651382
Vv01g08100	0	NA	NA	NA	NA	NA
Vv01g08110	0.164248	-1.9059	4.36792	-0.43634	0.66259	NA
Vv01g08120	1.36539	0.00437277	2.99749	0.00145881	0.998836	NA
Vv01g08130	131.381	0.543785	0.245318	2.21665	0.026647	0.0921596
Vv01g08140	1.94393	0.955547	1.83146	0.521741	0.601851	NA
Vv01g08150	1689.88	0.0432025	0.107192	0.40304	0.686919	0.824908
Vv01g08160	518.602	-0.286687	0.157568	-1.81944	0.0688437	0.186335
Vv01g08170	0	NA	NA	NA	NA	NA
Vv01g08180	0	NA	NA	NA	NA	NA
Vv01g08190	0.643446	-0.958692	3.85219	-0.248869	0.803462	NA
Vv01g08200	92.4008	-1.03171	0.325152	-3.17301	0.00150865	0.00931998
Vv01g08210	13692.9	0.260828	0.096719	2.69676	0.00700182	0.0326817
Vv01g08220	15.177	-3.85381	1.16647	-3.30382	0.000953783	0.00643705
Vv01g08230	2284.28	-1.04543	0.131788	-7.9326	2.14605e-15	1.83025e-13
Vv01g08240	0.418486	0.914333	4.40746	0.207451	0.835658	NA
Vv01g08250	0	NA	NA	NA	NA	NA
Vv01g08260	2066.2	-0.175037	0.101683	-1.72141	0.085177	0.216857
Vv01g08270	626.682	0.245765	0.181683	1.35272	0.176146	0.358096
Vv01g08280	135.194	0.0889511	0.284549	0.312603	0.754582	0.866407
Vv01g08290	0.897784	0.914337	3.33646	0.274044	0.784051	NA
Vv01g08300	53.6627	0.884079	0.339829	2.60154	0.00928063	0.0407578
Vv01g08310	76.7106	0.674821	0.342645	1.96945	0.0489017	0.145428
Vv01g08320	101.916	-0.471096	0.291496	-1.61613	0.106066	0.252587
Vv01g08330	24.5591	-1.04923	0.56412	-1.85994	0.0628944	0.175103
Vv01g08340	587.72	-0.113616	0.128075	-0.887107	0.375021	0.58186
Vv01g08350	11.0463	-0.477935	0.703779	-0.679099	0.497075	0.685039
Vv01g08360	831.786	-0.171066	0.11692	-1.4631	0.14344	0.311758
Vv01g08370	1204.58	-1.14907	0.176907	-6.4953	8.28677e-11	3.39997e-09
Vv01g08380	4293.78	-0.698125	0.103087	-6.77217	1.26865e-11	5.96867e-10
Vv01g08390	1729.79	0.0674869	0.116428	0.579644	0.562155	0.736816
Vv01g08400	426.743	-0.148316	0.161499	-0.918374	0.358423	0.566031
Vv01g08410	0	NA	NA	NA	NA	NA
Vv01g08420	96.5221	0.328208	0.278356	1.1791	0.23836	0.435924
Vv01g08430	0	NA	NA	NA	NA	NA
Vv01g08440	0	NA	NA	NA	NA	NA
Vv01g08450	8.27046	0.641498	0.834442	0.768774	0.442027	0.640486
Vv01g08460	0	NA	NA	NA	NA	NA
Vv01g08470	155.411	0.250216	0.227127	1.10166	0.270611	0.473025
Vv01g08480	8.08425	0.257856	0.976287	0.264119	0.791688	0.890776
Vv01g08490	12.6226	1.41392	0.69397	2.03743	0.0416069	0.129025
Vv01g08500	75.4098	0.583974	0.270533	2.1586	0.030881	0.103077
Vv01g08510	1153.8	0.264433	0.117574	2.24907	0.0245078	0.0865892
Vv01g08520	426.585	0.787178	0.194075	4.05604	4.9912e-05	0.000521591
Vv01g08530	632.559	-0.394975	0.139432	-2.83273	0.00461519	0.0232736
Vv01g08540	3544.62	-0.211822	0.116927	-1.81158	0.0700515	0.188797
Vv01g08550	0	NA	NA	NA	NA	NA
Vv01g08560	0	NA	NA	NA	NA	NA
Vv01g08570	0	NA	NA	NA	NA	NA
Vv01g08580	0	NA	NA	NA	NA	NA
Vv01g08590	189.057	-0.340474	0.220352	-1.54514	0.122314	0.279104
Vv01g08600	663.24	0.214051	0.134108	1.59611	0.110463	0.259801
Vv01g08610	1551.09	0.455152	0.102905	4.42303	9.73246e-06	0.000128177
Vv01g08620	17004	-0.0430295	0.06557	-0.656237	0.511671	0.697173
Vv01g08630	6723.2	-0.0824324	0.0981041	-0.840254	0.400766	0.604421
Vv01g08640	78.8548	1.50051	0.338638	4.43101	9.3792e-06	0.000124027
Vv01g08650	267.001	0.364344	0.247285	1.47338	0.14065	0.307423
Vv01g08660	2489.97	-0.175646	0.119637	-1.46816	0.142061	0.309557
Vv01g08670	810.867	0.368163	0.118568	3.10509	0.00190224	0.0112567
Vv01g08680	1018.4	0.760187	0.131128	5.79731	6.73874e-09	1.93747e-07
Vv01g08690	3023.45	-0.861826	0.143249	-6.01627	1.78485e-09	5.81442e-08
Vv01g08700	380.233	-0.823489	0.197752	-4.16424	3.12385e-05	0.000348863
Vv01g08710	279.853	0.847865	0.197789	4.28672	1.81327e-05	0.000218466
Vv01g08720	0	NA	NA	NA	NA	NA
Vv01g08730	808.948	1.62888	0.158956	10.2474	1.21591e-24	2.97714e-22
Vv01g08740	43.5125	-0.0993064	0.410347	-0.242006	0.808776	0.900965
Vv01g08750	0.180305	0	4.40746	0	1	NA
Vv01g08760	0	NA	NA	NA	NA	NA
Vv01g08770	0.16364	1.84845	4.36486	0.423484	0.671942	NA
Vv01g08780	10.5917	0.086211	0.749189	0.115072	0.908388	0.955555
Vv01g08790	757.645	0.343427	0.117146	2.93162	0.00337199	0.0180201
Vv01g08800	113.212	0.89876	0.25349	3.54555	0.000391801	0.00302123
Vv01g08810	153.973	2.6481	0.376197	7.03914	1.93429e-12	1.05879e-10
Vv01g08820	65.6301	0.227365	0.303945	0.748046	0.454433	0.650483
Vv01g08830	0	NA	NA	NA	NA	NA
Vv01g08840	156.039	0.0177553	0.313133	0.0567022	0.954782	0.97981
Vv01g08850	343.901	0.276726	0.137266	2.01598	0.0438016	0.13406
Vv01g08860	1.07356	-1.94411	3.38118	-0.574981	0.565304	NA
Vv01g08870	1240.64	-0.49495	0.150428	-3.29028	0.00100087	0.00669334
Vv01g08880	0.331621	0	4.40746	0	1	NA
Vv01g08890	79.9704	-1.34943	0.342861	-3.9358	8.29201e-05	0.000802113
Vv01g08900	0.0789696	-1.00924	4.40746	-0.228985	0.818881	NA
Vv01g08910	0	NA	NA	NA	NA	NA
Vv01g08920	0	NA	NA	NA	NA	NA
Vv01g08930	0	NA	NA	NA	NA	NA
Vv01g08940	29.1639	2.33726	0.542827	4.30572	1.66447e-05	0.000203444
Vv01g08950	1080.99	0.0353535	0.112873	0.313214	0.754118	0.866217
Vv01g08960	1588.39	0.0360995	0.125712	0.28716	0.773989	0.878469
Vv01g08970	38.2876	-0.472968	0.369167	-1.28117	0.200132	0.390053
Vv01g08980	0	NA	NA	NA	NA	NA
Vv01g08990	937.917	-0.322788	0.177353	-1.82003	0.0687547	0.186132
Vv01g09000	0	NA	NA	NA	NA	NA
Vv01g09010	0.160167	1.82089	4.3671	0.416957	0.67671	NA
Vv01g09020	0.164869	0	4.40746	0	1	NA
Vv01g09030	1.75428	1.94734	2.09226	0.930735	0.351991	NA
Vv01g09040	153.957	0.606946	0.231641	2.6202	0.00878769	0.0390372
Vv01g09050	0	NA	NA	NA	NA	NA
Vv01g09060	0	NA	NA	NA	NA	NA
Vv01g09070	0	NA	NA	NA	NA	NA
Vv01g09080	0	NA	NA	NA	NA	NA
Vv01g09090	0	NA	NA	NA	NA	NA
Vv01g09100	0	NA	NA	NA	NA	NA
Vv01g09110	0	NA	NA	NA	NA	NA
Vv01g09120	0	NA	NA	NA	NA	NA
Vv01g09130	0	NA	NA	NA	NA	NA
Vv01g09140	517.516	-0.781622	0.137601	-5.68037	1.34407e-08	3.59645e-07
Vv01g09150	2078.06	-0.0204148	0.111654	-0.18284	0.854924	0.926625
Vv01g09160	333.333	0.434379	0.169295	2.56581	0.0102936	0.0441922
Vv01g09170	9.12276	0.724487	0.967308	0.748972	0.453874	0.650092
Vv01g09180	463.783	0.21667	0.127294	1.70212	0.0887331	0.223141
Vv01g09190	8957.61	0.867623	0.141134	6.14753	7.86995e-10	2.74436e-08
Vv01g09200	505.349	0.567326	0.162222	3.49723	0.000470119	0.00355061
Vv01g09210	1467.69	0.076183	0.10197	0.74711	0.454997	0.650964
Vv01g09220	1.96536	-3.46122	2.08531	-1.65981	0.0969523	NA
Vv01g09230	0.640666	3.8218	4.27743	0.893482	0.371599	NA
Vv01g09240	139.192	-0.151088	0.308743	-0.489365	0.624583	0.783042
Vv01g09250	104.676	-1.52239	0.29935	-5.08565	3.6637e-07	6.94639e-06
Vv01g09260	1.37687	-2.85747	2.87107	-0.995264	0.319608	NA
Vv01g09270	1620.04	-1.51128	0.14118	-10.7046	9.6808e-27	2.86288e-24
Vv01g09280	2489.18	-0.11145	0.107775	-1.0341	0.301087	0.506922
Vv01g09290	3439.68	-0.176073	0.103338	-1.70385	0.0884094	0.222574
Vv01g09300	5.49749	-0.676999	0.958383	-0.706397	0.479941	0.670886
Vv01g09310	63.1286	-2.25545	0.467169	-4.82791	1.37974e-06	2.25866e-05
Vv01g09320	57.0085	-0.979384	0.405886	-2.41296	0.0158237	0.0618579
Vv01g09330	87.667	-0.331669	0.370744	-0.894604	0.370999	0.578117
Vv01g09340	2370.66	-0.244795	0.0894051	-2.73804	0.00618071	0.0296235
Vv01g09350	2143.74	0.398768	0.123285	3.23451	0.00121852	0.00788939
Vv01g09360	1494.31	-0.326351	0.108366	-3.01156	0.00259908	0.0145557
Vv01g09370	8082.57	-0.280011	0.119912	-2.33514	0.0195362	0.0725233
Vv01g09380	9.15124	1.93168	0.822432	2.34875	0.0188367	0.0706641
Vv01g09390	320.425	-0.232861	0.189212	-1.23069	0.218439	0.412341
Vv01g09400	7756.19	-0.11041	0.0963563	-1.14586	0.251855	0.453152
Vv01g09410	752.176	0.299449	0.125261	2.3906	0.0168209	0.0649312
Vv01g09420	1023.82	0.00662749	0.10566	0.0627244	0.949986	0.977238
Vv01g09430	6906.19	-0.00721293	0.0857034	-0.0841616	0.932928	0.969147
Vv01g09440	1.51912	-4.54269	2.96894	-1.53007	0.125998	NA
Vv01g09450	20.1142	-0.175033	0.530863	-0.329715	0.741616	0.858194
Vv01g09460	0.164248	-1.9059	4.36792	-0.43634	0.66259	NA
Vv01g09470	7.01108	-2.76576	1.09965	-2.51513	0.011899	0.0492103
Vv01g09480	0.252661	0	4.40746	0	1	NA
Vv01g09490	1018.7	0.531679	0.126446	4.20478	2.61334e-05	0.000299941
Vv01g09500	22.8848	2.527	0.629246	4.01592	5.92152e-05	0.000603037
Vv01g09510	0.163928	0	4.40746	0	1	NA
Vv01g09520	21.1095	2.27751	0.718811	3.16844	0.00153261	0.00944856
Vv01g09530	6.97491	0.590511	1.15792	0.509976	0.610068	0.772484
Vv01g09540	261.247	0.0138121	0.162182	0.0851644	0.932131	0.968785
Vv01g09550	0	NA	NA	NA	NA	NA
Vv01g09560	758.741	0.410124	0.139566	2.93857	0.00329728	0.0176998
Vv01g09570	290.062	-0.472081	0.223458	-2.11262	0.0346333	0.112453
Vv01g09580	1.32348	-0.0834675	2.46155	-0.0339086	0.97295	NA
Vv01g09590	855.792	0.110059	0.127681	0.861987	0.388695	0.594105
Vv01g09600	290.972	0.698564	0.180212	3.87635	0.000106035	0.000989556
Vv01g09610	22.6595	0.56676	0.476639	1.18908	0.23441	0.430985
Vv01g09620	262.731	0.271356	0.212532	1.27677	0.201683	0.391652
Vv01g09630	550.717	0.491772	0.144997	3.39159	0.000694876	0.00494933
Vv01g09640	658.363	0.207888	0.110182	1.88677	0.0591919	0.167582
Vv01g09650	453.704	-0.00102309	0.1441	-0.00709982	0.994335	0.997182
Vv01g09660	471.266	-0.469747	0.150439	-3.1225	0.0017932	0.0107455
Vv01g09670	16.9571	0.555847	0.543642	1.02245	0.306568	0.512567
Vv01g09680	417.739	-0.42872	0.167648	-2.55726	0.0105499	0.0450098
Vv01g09690	572.228	0.345773	0.171201	2.01969	0.0434159	0.133256
Vv01g09700	1791.91	0.0827148	0.104893	0.788562	0.430368	0.630138
Vv01g09710	2138.41	0.247587	0.12071	2.05108	0.0402588	0.125735
Vv01g09720	1105.07	-0.315438	0.145365	-2.16997	0.0300088	0.100769
Vv01g09730	584.179	-0.00704689	0.136105	-0.0517755	0.958708	0.981598
Vv01g09740	163.287	0.00116946	0.206817	0.00565457	0.995488	0.997846
Vv01g09750	2.15032	-0.775179	1.94052	-0.399469	0.689547	0.826098
Vv01g09760	3017.55	-0.347567	0.0976257	-3.5602	0.000370573	0.00287213
Vv01g09770	3042.3	0.153656	0.170599	0.900687	0.367755	0.574859
Vv01g09780	569.579	6.80276e-05	0.149141	0.00045613	0.999636	1
Vv01g09790	0	NA	NA	NA	NA	NA
Vv01g09800	634.77	-1.59841	0.208024	-7.68376	1.54488e-14	1.18446e-12
Vv01g09810	5.2833	0.468034	1.16442	0.401947	0.687723	0.825069
Vv01g09820	19.3254	1.58055	0.663255	2.38302	0.0171711	0.0659365
Vv01g09830	4601.5	-0.267048	0.10142	-2.63308	0.00846145	0.0379656
Vv01g09840	0.0764676	0.914333	4.40746	0.207451	0.835658	NA
Vv01g09850	514.709	0.773902	0.1602	4.83085	1.35954e-06	2.2288e-05
Vv01g09860	355.166	0.376885	0.154607	2.43769	0.0147814	0.0584957
Vv01g09870	91.6559	0.417071	0.286754	1.45446	0.14582	0.315664
Vv01g09880	3561.14	0.0564974	0.108113	0.52258	0.601267	0.766298
Vv01g09890	1.66592	-0.383393	1.88158	-0.203762	0.83854	NA
Vv01g09900	102.76	0.213228	0.248292	0.858779	0.390462	0.595613
Vv01g09910	0	NA	NA	NA	NA	NA
Vv01g09920	6.35764	1.65761	1.2499	1.3262	0.184775	0.369404
Vv01g09930	1035.3	0.586694	0.131654	4.45632	8.33776e-06	0.000111767
Vv01g09940	4785.43	-0.32253	0.100768	-3.20072	0.00137084	0.00863975
Vv01g09950	771.586	0.367501	0.129458	2.83876	0.00452895	0.0229379
Vv01g09960	7755.05	0.147964	0.119714	1.23597	0.216469	0.409938
Vv01g09970	0	NA	NA	NA	NA	NA
Vv01g09980	435.019	-0.285246	0.132779	-2.14828	0.0316914	0.104982
Vv01g09990	735.547	0.120646	0.155637	0.775174	0.438237	0.637433
Vv01g10000	376.044	0.153186	0.179149	0.855079	0.392508	0.597646
Vv01g10010	4876.99	-0.153392	0.0948334	-1.61749	0.105773	0.252152
Vv01g10020	1321.99	-0.119222	0.123878	-0.962419	0.335839	0.543178
Vv01g10030	914.066	0.227822	0.132066	1.72506	0.0845175	0.215587
Vv01g10040	4118.57	-0.0792435	0.0876761	-0.903821	0.36609	0.573292
Vv01g10050	0	NA	NA	NA	NA	NA
Vv01g10060	196.834	0.68821	0.220776	3.11723	0.00182556	0.0108993
Vv01g10070	164.338	0.163168	0.201248	0.810781	0.417492	0.618886
Vv01g10080	0	NA	NA	NA	NA	NA
Vv01g10090	29.7969	0.869722	0.526762	1.65107	0.0987236	0.24062
Vv01g10100	108.476	0.895127	0.270786	3.30566	0.000947539	0.0064063
Vv01g10110	1205.01	-0.168302	0.104632	-1.60852	0.107722	0.255419
Vv01g10120	79.3966	0.604783	0.344452	1.75578	0.0791254	0.205329
Vv01g10130	536.661	0.315399	0.162178	1.94477	0.0518026	0.151697
Vv01g10140	33.2672	0.876712	0.480475	1.82468	0.0680495	0.184845
Vv01g10150	0	NA	NA	NA	NA	NA
Vv01g10160	0	NA	NA	NA	NA	NA
Vv01g10170	55.1658	0.387847	0.369837	1.0487	0.294317	0.499508
Vv01g10180	0.978904	-0.00993405	3.07915	-0.00322624	0.997426	NA
Vv01g10190	758.453	0.23512	0.136092	1.72766	0.0840485	0.21468
Vv01g10200	19.1986	0.35425	0.714096	0.496081	0.619837	0.779538
Vv01g10210	239.646	0.314192	0.176666	1.77845	0.0753299	0.198396
Vv01g10220	189.724	0.396615	0.204455	1.93987	0.0523957	0.15287
Vv01g10230	223.15	-0.473331	0.208944	-2.26535	0.0234913	0.0837383
Vv01g10240	0.173963	0	4.40746	0	1	NA
Vv01g10250	1694.27	0.278338	0.15046	1.84992	0.0643253	0.17774
Vv01g10260	0	NA	NA	NA	NA	NA
Vv01g10270	0	NA	NA	NA	NA	NA
Vv01g10280	0.344553	-1.9059	4.36792	-0.43634	0.66259	NA
Vv01g10290	1922.61	-0.00360216	0.0997276	-0.03612	0.971187	0.987757
Vv01g10300	37.2193	-0.667206	0.460352	-1.44934	0.147243	0.317735
Vv01g10310	192.799	-0.370207	0.198072	-1.86905	0.0616159	0.172465
Vv01g10320	978.22	-0.0880956	0.121456	-0.72533	0.46825	0.661487
Vv01g10330	52.2951	0.0483579	0.406869	0.118854	0.905391	0.954078
Vv01g10340	0	NA	NA	NA	NA	NA
Vv01g10350	0	NA	NA	NA	NA	NA
Vv01g10360	537.883	-0.139296	0.114042	-1.22144	0.22192	0.416737
Vv01g10370	0.328497	-2.90591	4.30796	-0.674544	0.499966	NA
Vv01g10380	2498.62	0.0520822	0.10754	0.484305	0.628169	0.785581
Vv01g10390	1824.05	0.302633	0.107434	2.81691	0.00484885	0.0242187
Vv01g10400	0.979233	3.8363	3.31383	1.15766	0.247002	NA
Vv01g10410	615.164	0.100322	0.116118	0.863969	0.387605	0.593474
Vv01g10420	578.921	0.14643	0.141187	1.03714	0.299672	0.505432
Vv01g10430	1624.6	-0.0229693	0.0939053	-0.244601	0.806766	0.899508
Vv01g10440	0	NA	NA	NA	NA	NA
Vv01g10450	2.37275	-2.49246	1.6929	-1.4723	0.140939	0.307864
Vv01g10460	358.477	0.128339	0.161121	0.796537	0.42572	0.62622
Vv01g10470	3755.94	-0.457197	0.121812	-3.75331	0.000174515	0.00150396
Vv01g10480	0.423203	-1.9542	4.364	-0.447801	0.654297	NA
Vv01g10490	215.643	-0.112554	0.160233	-0.702444	0.482402	0.672928
Vv01g10500	975.302	-0.129886	0.150315	-0.864093	0.387537	0.59341
Vv01g10510	5.56488	-0.686737	1.16219	-0.590901	0.554587	0.731408
Vv01g10520	0	NA	NA	NA	NA	NA
Vv01g10530	3754.93	-0.0342062	0.0931103	-0.367373	0.713341	0.841108
Vv01g10540	23.3988	0.607973	0.533762	1.13903	0.254689	0.45641
Vv01g10550	487.67	0.601192	0.163272	3.68216	0.000231268	0.0019122
Vv01g10560	2531.74	0.213741	0.115762	1.84639	0.0648363	0.178716
Vv01g10570	1475.78	0.210291	0.115329	1.82341	0.0682412	0.185199
Vv01g10580	2898.57	-0.205458	0.109068	-1.88375	0.0595985	0.168419
Vv01g10590	8919.06	-0.155796	0.109058	-1.42856	0.153131	0.326096
Vv01g10600	4460.15	-0.182128	0.123885	-1.47014	0.141524	0.308831
Vv01g10610	0	NA	NA	NA	NA	NA
Vv01g10620	0.484982	0	4.40746	0	1	NA
Vv01g10630	0	NA	NA	NA	NA	NA
Vv01g10640	0.505584	0	4.40746	0	1	NA
Vv01g10650	3186.35	-0.106463	0.0964371	-1.10397	0.269608	0.4721
Vv01g10660	0	NA	NA	NA	NA	NA
Vv01g10670	31.5967	1.18898	0.607229	1.95805	0.0502247	0.148201
Vv01g10680	172.729	0.529534	0.277728	1.90666	0.056564	0.161844
Vv01g10690	912.472	0.200106	0.151023	1.325	0.18517	0.369902
Vv01g10700	497.147	-1.28331	0.187132	-6.85776	6.99463e-12	3.43265e-10
Vv01g10710	0	NA	NA	NA	NA	NA
Vv01g10720	33.4479	0.0864099	0.416021	0.207706	0.835459	0.916237
Vv01g10730	5037.39	-0.109185	0.0963424	-1.1333	0.257087	0.459079
Vv01g10740	285.407	-1.15711	0.213016	-5.43203	5.57168e-08	1.31067e-06
Vv01g10750	1649.53	-0.0744988	0.109674	-0.679272	0.496965	0.684971
Vv01g10760	0	NA	NA	NA	NA	NA
Vv01g10770	0	NA	NA	NA	NA	NA
Vv01g10780	0	NA	NA	NA	NA	NA
Vv01g10790	0	NA	NA	NA	NA	NA
Vv01g10800	0	NA	NA	NA	NA	NA
Vv01g10810	10.3084	0.439888	0.685877	0.641351	0.521295	0.705396
Vv01g10820	0	NA	NA	NA	NA	NA
Vv01g10830	0	NA	NA	NA	NA	NA
Vv01g10840	0	NA	NA	NA	NA	NA
Vv01g10850	0	NA	NA	NA	NA	NA
Vv01g10860	0	NA	NA	NA	NA	NA
Vv01g10870	0	NA	NA	NA	NA	NA
Vv01g10880	0	NA	NA	NA	NA	NA
Vv01g10890	0	NA	NA	NA	NA	NA
Vv01g10900	0	NA	NA	NA	NA	NA
Vv01g10910	0	NA	NA	NA	NA	NA
Vv01g10920	0	NA	NA	NA	NA	NA
Vv01g10930	0.480215	3.40578	4.2875	0.794351	0.426991	NA
Vv01g10940	1486.65	0.00670825	0.115706	0.0579768	0.953767	0.979421
Vv01g10950	44.7609	-0.31872	0.417784	-0.762881	0.445534	0.643571
Vv01g10960	1818.7	0.0522669	0.0902375	0.579215	0.562444	0.736935
Vv01g10970	2627.52	0.229027	0.0938074	2.44146	0.014628	0.0580101
Vv01g10980	360.105	-0.0185683	0.171362	-0.108357	0.913712	0.958411
Vv01g10990	117.658	0.108751	0.270214	0.402463	0.687343	0.825055
Vv01g11000	1641.92	-0.207952	0.104619	-1.98771	0.0468434	0.141019
Vv01g11010	1627.9	0.15602	0.117318	1.3299	0.183552	0.367735
Vv01g11020	1685.62	0.175106	0.086857	2.01602	0.0437976	0.13406
Vv01g11030	211.217	0.192054	0.234772	0.818046	0.413331	0.615
Vv01g11040	616.733	-0.181106	0.123584	-1.46544	0.1428	0.310692
Vv01g11050	4.12705	0.21965	1.54319	0.142335	0.886815	0.945781
Vv01g11060	2.35658	-0.219985	1.71709	-0.128115	0.898058	0.951281
Vv01g11070	2.40161	0.0589179	1.88877	0.0311938	0.975115	0.98941
Vv01g11080	145.984	0.496023	0.200015	2.47993	0.0131408	0.0532842
Vv01g11090	1446.69	0.543675	0.121852	4.46175	8.12944e-06	0.000109406
Vv01g11100	167.176	0.683512	0.232499	2.93985	0.00328369	0.0176498
Vv01g11110	5069.99	-0.0390366	0.0908904	-0.429491	0.667566	0.812722
Vv01g11120	264.319	-0.06831	0.199306	-0.342739	0.731795	0.85293
Vv01g11130	233.44	0.354267	0.213249	1.66128	0.0966564	0.237019
Vv01g11140	674.836	0.10769	0.147524	0.729979	0.465403	0.659225
Vv01g11150	2689.01	-0.0702773	0.11684	-0.601483	0.547518	0.725869
Vv01g11160	39.6068	-0.618295	0.412244	-1.49983	0.133659	0.296815
Vv01g11170	627.616	-0.41215	0.152974	-2.69426	0.00705457	0.0328439
Vv01g11180	2074.13	0.115094	0.091063	1.26389	0.206268	0.397809
Vv01g11190	289.558	0.0369709	0.181911	0.203236	0.838951	0.917965
Vv01g11200	1005.38	0.47878	0.127138	3.76584	0.000165988	0.00143762
Vv01g11210	40.1835	0.923253	0.481138	1.91889	0.054998	0.158366
Vv01g11220	1764.28	0.128482	0.0966624	1.32918	0.183789	0.368014
Vv01g11230	374.581	0.185022	0.189275	0.977533	0.328305	0.535557
Vv01g11240	1413.97	-0.208272	0.0905762	-2.29941	0.0214819	0.0780787
Vv01g11250	0.30587	2.7588	4.31018	0.640068	0.522129	NA
Vv01g11260	12574.7	-0.242314	0.108435	-2.23464	0.0254408	0.0889334
Vv01g11270	350.905	0.0727532	0.149463	0.486764	0.626426	0.784315
Vv01g11280	12.5027	0.882319	0.871873	1.01198	0.311547	0.517827
Vv01g11290	46.8995	-1.29874	0.558096	-2.32709	0.0199605	0.0739298
Vv01g11300	301.371	-1.90858	0.263685	-7.23812	4.54934e-13	2.78476e-11
Vv01g11310	6307.72	-1.30273	0.247549	-5.26251	1.42105e-07	3.02136e-06
Vv01g11320	2.12413	3.81312	2.14283	1.77948	0.0751616	0.198091
Vv01g11330	3465.63	-1.1116	0.319052	-3.48407	0.000493841	0.00369181
Vv01g11340	8477.28	-0.0895238	0.115745	-0.773457	0.439252	0.638181
Vv01g11350	476.758	0.0797735	0.184053	0.433427	0.664705	0.811277
Vv01g11360	363.474	0.439915	0.129475	3.39767	0.000679615	0.00485583
Vv01g11370	0.164248	-1.9059	4.36792	-0.43634	0.66259	NA
Vv01g11380	599.511	0.390852	0.164595	2.37463	0.0175664	0.0670095
Vv01g11390	60.9393	-0.0186098	0.360126	-0.0516758	0.958787	0.981635
Vv01g11400	813.452	0.360288	0.157144	2.29273	0.0218638	0.0791258
Vv01g11410	53.2572	1.68675	0.388816	4.33818	1.43667e-05	0.000179356
Vv01g11420	239.655	0.29465	0.266177	1.10697	0.268305	0.470765
Vv01g11430	1972.89	0.135821	0.1135	1.19666	0.231439	0.427595
Vv01g11440	0	NA	NA	NA	NA	NA
Vv01g11450	117.004	0.340499	0.245243	1.38841	0.165011	0.342616
Vv01g11460	1306.12	-0.439465	0.167788	-2.61917	0.00881446	0.0391218
Vv01g11470	676.255	0.120349	0.110762	1.08655	0.277236	0.480656
Vv01g11480	832.502	-0.0619345	0.199294	-0.31077	0.755975	0.867439
Vv01g11490	12.1108	1.02624	0.739959	1.38689	0.165475	0.343198
Vv01g11500	243.713	-0.250107	0.213122	-1.17354	0.24058	0.438822
Vv01g11510	93.5959	-0.106892	0.404232	-0.264433	0.791446	0.890592
Vv01g11520	0	NA	NA	NA	NA	NA
Vv01g11530	0	NA	NA	NA	NA	NA
Vv01g11540	0.16364	1.84845	4.36486	0.423484	0.671942	NA
Vv01g11550	423.218	-0.385033	0.208541	-1.84632	0.064846	0.178716
Vv01g11560	1.94916	1.45705	2.38195	0.611708	0.540731	NA
Vv01g11570	354.817	0.21846	0.176709	1.23627	0.216358	0.409772
Vv01g11580	390.47	0.592998	0.190438	3.11386	0.00184655	0.0109958
Vv01g11590	7520.11	0.256814	0.0837953	3.06477	0.00217835	0.0126249
Vv01g11600	2892.52	0.604272	0.0916375	6.59415	4.27698e-11	1.85861e-09
Vv01g11610	238.917	0.137703	0.180248	0.763964	0.444889	0.643047
Vv01g11620	65.5976	-1.0181	0.376212	-2.70619	0.00680603	0.0318916
Vv01g11630	1.16858	-1.0183	2.50115	-0.407132	0.683911	NA
Vv01g11640	1317.12	-0.223663	0.148876	-1.50234	0.133009	0.295834
Vv01g11650	4695.85	0.353413	0.1112	3.17819	0.001482	0.00919527
Vv01g11660	0.492743	-0.96664	3.50077	-0.276122	0.782454	NA
Vv01g11670	1079.23	0.178405	0.120739	1.4776	0.139514	0.305763
Vv01g11680	4.09054	-0.357741	1.58163	-0.226185	0.821058	0.907587
Vv01g11690	134.408	-0.137358	0.224414	-0.612076	0.540488	0.720998
Vv01g11700	110.741	0.351597	0.248964	1.41224	0.15788	0.332662
Vv01g11710	0	NA	NA	NA	NA	NA
Vv01g11720	11.4268	0.826435	0.686305	1.20418	0.22852	0.424252
Vv01g11730	0.570304	-0.0466224	3.6771	-0.0126791	0.989884	NA
Vv01g11740	0.501242	2.85064	4.30632	0.661968	0.507992	NA
Vv01g11750	0.1592	0	4.40746	0	1	NA
Vv01g11760	898.23	-2.04736	0.187049	-10.9456	6.97507e-28	2.17574e-25
Vv01g11770	315.991	-0.284213	0.163814	-1.73498	0.0827449	0.212422
Vv01g11780	2293.07	-0.0770356	0.0803526	-0.958719	0.3377	0.545314
Vv01g11790	0	NA	NA	NA	NA	NA
Vv01g11800	24.6525	-0.142545	0.543781	-0.262136	0.793216	0.891615
Vv01g11810	353.745	-1.71722	0.252961	-6.78845	1.13345e-11	5.38826e-10
Vv01g11820	22.9947	2.60853	0.840338	3.10415	0.0019083	0.0112882
Vv01g11830	0	NA	NA	NA	NA	NA
Vv01g11840	0	NA	NA	NA	NA	NA
Vv01g11850	1523.9	-0.0591447	0.107162	-0.55192	0.581003	0.751151
Vv01g11860	0	NA	NA	NA	NA	NA
Vv01g11870	223.666	0.759627	0.186906	4.06423	4.81921e-05	0.000506407
Vv01g11880	1654.67	-0.011588	0.0934437	-0.124011	0.901307	0.952175
Vv01g11890	1388.82	-0.0450549	0.107094	-0.420703	0.673972	0.817069
Vv01g11900	5832.54	-0.159806	0.0776546	-2.0579	0.0395993	0.124306
Vv01g11910	468.257	0.287417	0.142575	2.0159	0.0438106	0.13407
Vv01g11920	8.50733	0.390291	0.844776	0.462005	0.644078	0.796821
Vv01g11930	11.7856	0.628186	0.853045	0.736404	0.461485	0.656246
Vv01g11940	3119.52	0.197452	0.0967342	2.04118	0.0412329	0.128179
Vv01g11950	10.3657	0.753923	1.08667	0.693789	0.487814	0.677505
Vv01g11960	0.32375	-1.85575	4.37213	-0.42445	0.671237	NA
Vv01g11970	133.88	0.681514	0.306618	2.22268	0.0262374	0.0911583
Vv01g11980	2.04184	-1.62311	1.6642	-0.975313	0.329405	0.536505
Vv01g11990	387.459	0.0359978	0.170447	0.211196	0.832734	0.914546
Vv01g12000	0	NA	NA	NA	NA	NA
Vv01g12010	1.15025	1.51036	2.32342	0.650059	0.515654	NA
Vv01g12020	17.2121	0.352627	0.607323	0.580625	0.561494	0.736338
Vv01g12030	721.854	0.33747	0.160217	2.10633	0.0351755	0.113792
Vv01g12040	1025.11	0.243166	0.0996187	2.44097	0.014648	0.0580693
Vv01g12050	0	NA	NA	NA	NA	NA
Vv01g12060	0	NA	NA	NA	NA	NA
Vv01g12070	0	NA	NA	NA	NA	NA
Vv01g12080	0.47905	2.40624	4.32746	0.55604	0.578183	NA
Vv01g12090	64.0539	1.77094	0.340331	5.20359	1.9548e-07	4.00294e-06
Vv01g12100	0	NA	NA	NA	NA	NA
Vv01g12110	2.50965	-0.0371448	1.8333	-0.0202611	0.983835	0.992939
Vv01g12120	0	NA	NA	NA	NA	NA
Vv01g12130	0	NA	NA	NA	NA	NA
Vv01g12140	0.160934	-1.00924	4.40746	-0.228985	0.818881	NA
Vv01g12150	9.31815	1.71801	0.948381	1.81152	0.0700601	0.188797
Vv01g12160	0.334182	-0.0582993	4.32096	-0.0134922	0.989235	NA
Vv01g12170	0.794994	2.40418	2.9479	0.815557	0.414754	NA
Vv01g12180	30.8949	1.25383	0.478077	2.62266	0.00872462	0.0388252
Vv01g12190	0.318106	0.0125938	4.33144	0.00290753	0.99768	NA
Vv01g12200	539.083	0.0236342	0.166885	0.14162	0.88738	0.946132
Vv01g12210	626.264	-0.0545131	0.134984	-0.403848	0.686325	0.824712
Vv01g12220	0.804221	-1.58884	3.16535	-0.501948	0.615704	NA
Vv01g12230	0	NA	NA	NA	NA	NA
Vv01g12240	0.354932	0	4.40746	0	1	NA
Vv01g12250	0.0829052	0	4.40746	0	1	NA
Vv01g12260	2.94568	0.439488	1.61519	0.272097	0.785548	0.886729
Vv01g12270	3.94916	1.49752	1.21641	1.2311	0.218286	0.412224
Vv01g12280	5.20294	-1.17354	1.57194	-0.746556	0.455332	0.651279
Vv01g12290	0.349427	-1.00924	4.40746	-0.228985	0.818881	NA
Vv01g12300	515.632	0.0414689	0.13443	0.308479	0.757718	0.868694
Vv01g12310	2490.49	0.113461	0.139835	0.811391	0.417141	0.618567
Vv01g12320	1.50437	-1.39743	2.68257	-0.52093	0.602415	NA
Vv01g12330	0.343276	0	4.40746	0	1	NA
Vv01g12340	0	NA	NA	NA	NA	NA
Vv01g12350	1677.27	0.109847	0.123341	0.890595	0.373146	0.579717
Vv01g12360	0	NA	NA	NA	NA	NA
Vv01g12370	4.39514	0.634165	1.14886	0.551997	0.58095	0.751125
Vv01g12380	62.5993	0.636718	0.356043	1.78832	0.0737249	0.195739
Vv01g12390	1.69085	0.272726	2.58047	0.105689	0.915829	NA
Vv01g12400	273.254	1.04931	0.236551	4.43587	9.16998e-06	0.000121755
Vv01g12410	1.33629	-4.2472	2.21863	-1.91433	0.0555774	NA
Vv01g12420	0.248706	-1.00924	4.40746	-0.228985	0.818881	NA
Vv01g12430	0.590933	0.0116982	3.6376	0.00321592	0.997434	NA
Vv01g12440	0.564819	1.04118	4.00941	0.259685	0.795107	NA
Vv01g12450	0.83455	2.43235	3.29533	0.73812	0.460441	NA
Vv01g12460	5.88216	-0.257946	1.25645	-0.205297	0.83734	0.917171
Vv01g12470	214.249	-0.731483	0.196831	-3.71631	0.000202153	0.00170742
Vv01g12480	0	NA	NA	NA	NA	NA
Vv01g12490	0	NA	NA	NA	NA	NA
Vv01g12500	60.776	0.262352	0.42064	0.623697	0.532827	0.715043
Vv01g12510	0.764676	4.07879	4.2725	0.954662	0.339749	NA
Vv01g12520	20.9969	-0.260503	0.573902	-0.453916	0.649889	0.800922
Vv01g12530	732.411	0.634242	0.118016	5.37422	7.69131e-08	1.76019e-06
Vv01g12540	0	NA	NA	NA	NA	NA
Vv01g12550	0	NA	NA	NA	NA	NA
Vv01g12560	0	NA	NA	NA	NA	NA
Vv01g12570	10.4197	-0.793853	0.888371	-0.893605	0.371533	0.578632
Vv01g12580	0.320333	2.82149	4.30751	0.655015	0.512458	NA
Vv01g12590	2995.16	-0.106627	0.142783	-0.746778	0.455198	0.651169
Vv01g12600	179.35	0.612372	0.218865	2.79795	0.00514282	0.0253973
Vv01g12610	394.317	0.495249	0.226711	2.18449	0.0289264	0.0980181
Vv01g12620	0	NA	NA	NA	NA	NA
Vv01g12630	1104.31	0.0698408	0.097506	0.716272	0.473824	0.665968
Vv01g12640	1053.17	0.527562	0.130691	4.0367	5.4209e-05	0.000559055
Vv01g12650	5.92447	2.86215	1.4553	1.96671	0.0492163	0.146166
Vv01g12660	1353.52	0.213553	0.115072	1.85583	0.063478	0.176267
Vv01g12670	738.785	0.184317	0.153779	1.19858	0.23069	0.426661
Vv01g12680	25.0659	0.254444	0.507747	0.501125	0.616283	0.776699
Vv01g12690	0	NA	NA	NA	NA	NA
Vv01g12700	8449.57	-0.058887	0.241618	-0.243719	0.807448	0.900015
Vv01g12710	0.320333	2.82149	4.30751	0.655015	0.512458	NA
Vv01g12720	119.532	0.405713	0.220742	1.83795	0.0660691	0.180977
Vv01g12730	672.656	0.637587	0.144066	4.42566	9.61457e-06	0.000126918
Vv01g12740	1.19995	0.861952	2.41423	0.357029	0.72107	NA
Vv01g12750	71.2424	1.05316	0.316051	3.33226	0.000861442	0.00591196
Vv01g12760	185.415	0.518076	0.22264	2.32696	0.0199673	0.0739428
Vv01g12770	5831.9	0.0532221	0.0824432	0.645561	0.518564	0.702954
Vv01g12780	0	NA	NA	NA	NA	NA
Vv01g12790	2957.03	0.442475	0.0941092	4.70172	2.57976e-06	3.94783e-05
Vv01g12800	15.2532	0.962795	0.923855	1.04215	0.297342	0.502767
Vv01g12810	18.2715	0.0995428	0.653242	0.152383	0.878885	0.941133
Vv01g12820	76.7977	0.181494	0.310001	0.585462	0.558237	0.733891
Vv01g12830	790.862	0.104487	0.1073	0.973784	0.330164	0.537088
Vv01g12840	747.89	-0.0615447	0.15366	-0.400525	0.68877	0.82569
Vv01g12850	64.2163	-1.07073	0.32466	-3.29802	0.0009737	0.00653467
Vv01g12860	257.331	-1.0601	0.288514	-3.67434	0.000238469	0.00196603
Vv01g12870	150.166	-1.7935	0.293752	-6.10549	1.02484e-09	3.48308e-08
Vv01g12880	9.72621	-1.92021	1.08516	-1.76952	0.0768067	0.201239
Vv01g12890	0.659506	1.84703	3.83608	0.48149	0.630168	NA
Vv01g12900	0	NA	NA	NA	NA	NA
Vv01g12910	72.1482	-0.913947	0.380856	-2.39972	0.0164078	0.0636494
Vv01g12920	35.3888	-1.4077	0.558677	-2.51971	0.0117451	0.0487066
Vv01g12930	2.83141	-0.632524	1.58006	-0.400317	0.688923	0.825715
Vv01g12940	49.4518	-1.88564	0.498064	-3.78594	0.000153129	0.00134487
Vv01g12950	0	NA	NA	NA	NA	NA
Vv01g12960	0	NA	NA	NA	NA	NA
Vv01g12970	0	NA	NA	NA	NA	NA
Vv01g12980	36.2201	-0.409614	0.402027	-1.01887	0.308263	0.514435
Vv01g12990	0	NA	NA	NA	NA	NA
Vv01g13000	0	NA	NA	NA	NA	NA
Vv01g13010	0	NA	NA	NA	NA	NA
Vv01g13020	0.900741	3.65355	3.14824	1.1605	0.245843	NA
Vv01g13030	85.0604	0.784696	0.296523	2.64632	0.00813723	0.0368009
Vv01g13040	0.521889	0	4.40746	0	1	NA
Vv01g13050	0.315878	-2.85277	4.31022	-0.661863	0.508059	NA
Vv01g13060	0	NA	NA	NA	NA	NA
Vv01g13070	53.2092	-0.33917	0.385158	-0.8806	0.378534	0.585187
Vv01g13080	4789.79	0.0224841	0.0753165	0.298528	0.7653	0.872816
Vv01g13090	24.5651	0.248478	0.530614	0.468284	0.639582	0.79402
Vv01g13100	34.1339	-0.176445	0.448841	-0.393113	0.694236	0.829574
Vv01g13110	1120.87	-0.329671	0.104233	-3.16284	0.00156239	0.00961289
Vv01g13120	523.611	0.266919	0.143946	1.85429	0.0636975	0.176528
Vv01g13130	116.421	0.978853	0.254807	3.84155	0.000122262	0.00111739
Vv01g13140	1409.95	0.190589	0.113345	1.68149	0.0926675	0.230084
Vv01g13150	0.471681	2.7588	4.31018	0.640067	0.522129	NA
Vv01g13160	1235.48	-0.188503	0.0947092	-1.99033	0.0465541	0.140297
Vv01g13170	29.5874	1.79164	0.466292	3.84231	0.000121882	0.00111461
Vv01g13180	772.131	0.184148	0.124931	1.474	0.140482	0.307145
Vv01g13190	1877.95	0.185604	0.102328	1.8138	0.069708	0.188027
Vv01g13200	1.01548	-3.27586	2.85108	-1.14899	0.25056	NA
Vv01g13210	11992.5	-0.375976	0.0993091	-3.78591	0.000153144	0.00134487
Vv01g13220	59.0232	0.324856	0.32717	0.992927	0.320746	0.5278
Vv01g13230	0	NA	NA	NA	NA	NA
Vv01g13240	215.365	0.0330181	0.232639	0.141929	0.887136	0.946049
Vv01g13250	918.035	-0.192925	0.118813	-1.62377	0.104425	0.249656
Vv01g13260	243.001	0.39818	0.18757	2.12284	0.0337676	0.110461
Vv01g13270	4754.18	0.0779795	0.0865155	0.901336	0.36741	0.57445
Vv01g13280	5497.55	-0.0735385	0.119608	-0.614831	0.538666	0.719665
Vv01g13290	512.325	0.304424	0.161295	1.88737	0.0591105	0.167414
Vv01g13300	281.632	0.332409	0.166411	1.99752	0.0457684	0.138519
Vv01g13310	0.0901525	0	4.40746	0	1	NA
Vv01g13320	1372.9	-0.00410182	0.0937548	-0.0437505	0.965103	0.984802
Vv01g13330	0	NA	NA	NA	NA	NA
Vv01g13340	2060.94	-0.0551456	0.100484	-0.548802	0.583141	0.752292
Vv01g13350	986.63	0.0218213	0.10965	0.199008	0.842256	0.919577
Vv01g13360	1.32991	-2.88347	2.45578	-1.17416	0.240333	NA
Vv01g13370	452.517	0.960915	0.198807	4.83341	1.34212e-06	2.20501e-05
Vv01g13380	3.94067	6.11008	2.03026	3.00951	0.00261667	0.0146327
Vv01g13390	1411.17	0.135872	0.10593	1.28266	0.199611	0.389323
Vv01g13400	4.04505	2.1657	1.27389	1.70007	0.0891174	0.22391
Vv01g13410	0.560442	3.40064	3.49827	0.972092	0.331005	NA
Vv01g13420	1029.2	0.0693876	0.194901	0.356014	0.72183	0.846614
Vv01g13430	1697.11	0.379078	0.093898	4.03713	5.41093e-05	0.000558527
Vv01g13440	0	NA	NA	NA	NA	NA
Vv01g13450	746.05	0.510067	0.137623	3.70627	0.000210334	0.0017667
Vv01g13460	1676.36	0.103003	0.104165	0.98885	0.322737	0.529851
Vv01g13470	1309.41	0.276303	0.122436	2.25671	0.0240265	0.0852456
Vv01g13480	728.397	0.0908691	0.148104	0.613549	0.539514	0.720374
Vv01g13490	1509.47	0.0777065	0.103634	0.749818	0.453364	0.64973
Vv01g13500	0.671375	-1.90589	3.91019	-0.487416	0.625963	NA
Vv01g13510	1.80495	4.65885	2.98705	1.55968	0.118835	NA
Vv01g13520	9.60696	-1.07882	0.881738	-1.22351	0.221137	0.415757
Vv01g13530	0	NA	NA	NA	NA	NA
Vv01g13540	2.43162	1.78987	1.81576	0.985745	0.324258	0.531277
Vv01g13550	123.541	0.417164	0.258447	1.61412	0.106502	0.253385
Vv01g13560	0	NA	NA	NA	NA	NA
Vv01g13570	48.7889	1.14788	0.500199	2.29484	0.0217421	0.0788358
Vv01g13580	35.0257	0.880321	0.428529	2.05429	0.0399477	0.125003
Vv01g13590	1170.2	0.380963	0.0979159	3.89071	9.99493e-05	0.000940474
Vv01g13600	253.85	0.05503	0.174086	0.316108	0.751921	0.865184
Vv01g13610	50.8921	0.778875	0.309068	2.52008	0.0117328	0.0486646
Vv01g13620	1611.15	-0.519605	0.119996	-4.33017	1.48992e-05	0.000185191
Vv01g13630	601.096	-0.0764622	0.152573	-0.501151	0.616265	0.776699
Vv01g13640	985.233	0.718711	0.144419	4.97656	6.4723e-07	1.16139e-05
Vv01g13650	0.336666	0	4.40746	0	1	NA
Vv01g13660	0	NA	NA	NA	NA	NA
Vv01g13670	683.416	-0.242834	0.138998	-1.74703	0.0806314	0.208146
Vv01g13680	841.827	-0.281166	0.149007	-1.88693	0.0591694	0.167551
Vv01g13690	18.7288	1.34707	0.544133	2.47563	0.0133	0.0537835
Vv01g13700	177.331	0.821281	0.190896	4.30224	1.69082e-05	0.000206001
Vv01g13710	0.836338	1.81989	3.29853	0.551728	0.581135	NA
Vv01g13720	8.68501	1.17024	0.862861	1.35623	0.175026	0.356678
Vv01g13730	538.88	-0.195308	0.129183	-1.51186	0.130568	0.29206
Vv01g13740	4357.62	0.0152644	0.098397	0.155131	0.876718	0.940045
Vv01g13750	458.791	0.0935236	0.175657	0.532422	0.594434	0.760741
Vv01g13760	0.325204	1.84845	4.36486	0.423484	0.671942	NA
Vv01g13770	0.575803	0.858533	3.6482	0.235331	0.813952	NA
Vv01g13780	919.892	0.32018	0.131326	2.43805	0.0147668	0.0584485
Vv01g13790	4.62436	2.15453	1.15024	1.87311	0.061053	0.171338
Vv01g13800	0.721785	-0.60695	3.38582	-0.179262	0.857732	NA
Vv01g13810	0	NA	NA	NA	NA	NA
Vv01g13820	0	NA	NA	NA	NA	NA
Vv01g13830	836.607	0.236044	0.115902	2.03659	0.0416915	0.129174
Vv01g13840	2142.69	-0.262168	0.12369	-2.11956	0.0340435	0.111124
Vv01g13850	0	NA	NA	NA	NA	NA
Vv01g13860	0	NA	NA	NA	NA	NA
Vv01g13870	84.1404	-0.213287	0.2689	-0.793183	0.427671	0.627885
Vv01g13880	3432.92	0.925436	0.155308	5.95871	2.54243e-09	8.00742e-08
Vv01g13890	688.677	-0.237237	0.172802	-1.37288	0.169789	0.349067
Vv01g13900	169.576	0.739959	0.244759	3.02321	0.00250107	0.0141215
Vv01g13910	19.6183	-0.911925	0.617539	-1.47671	0.139754	0.306013
Vv01g13920	48.1719	0.323493	0.355834	0.909113	0.363291	0.571007
Vv01g13930	2.73393	-1.27405	1.74169	-0.731503	0.464472	0.658397
Vv01g13940	119.588	0.271301	0.251266	1.07974	0.280259	0.483944
Vv01g13950	29.0732	-1.67805	0.490067	-3.42413	0.000616777	0.00446125
Vv01g13960	3.74894	1.86896	1.21151	1.54267	0.122911	0.279967
Vv01g13970	0	NA	NA	NA	NA	NA
Vv01g13980	2.8486	1.42693	1.69932	0.839705	0.401074	0.604665
Vv01g13990	0.396801	3.13105	4.29592	0.728843	0.466098	NA
Vv01g14000	0	NA	NA	NA	NA	NA
Vv01g14010	3.18318	-0.766454	1.71257	-0.447547	0.65448	0.804349
Vv01g14020	0	NA	NA	NA	NA	NA
Vv01g14030	0.160167	1.82089	4.3671	0.416957	0.67671	NA
Vv01g14040	3388.53	-1.15231	0.248116	-4.64424	3.41328e-06	5.06014e-05
Vv01g14050	0	NA	NA	NA	NA	NA
Vv01g14060	0.572025	-2.90591	4.02568	-0.721843	0.470391	NA
Vv01g14070	0	NA	NA	NA	NA	NA
Vv01g14080	0.640024	0.94709	3.43078	0.276057	0.782504	NA
Vv01g14090	180.503	2.42014	0.276635	8.74847	2.16272e-18	2.63355e-16
Vv01g14100	7.52342	0.513742	1.19025	0.431623	0.666015	0.81194
Vv01g14110	1910.43	-0.24205	0.10401	-2.32717	0.0199563	0.0739263
Vv01g14120	0	NA	NA	NA	NA	NA
Vv01g14130	0	NA	NA	NA	NA	NA
Vv01g14140	0	NA	NA	NA	NA	NA
Vv01g14150	0	NA	NA	NA	NA	NA
Vv01g14160	2255.19	0.270858	0.0972392	2.78548	0.00534486	0.0262544
Vv01g14170	166.57	0.79468	0.237675	3.34356	0.000827116	0.00571852
Vv01g14180	7.32399	2.20565	0.970098	2.27364	0.0229879	0.0823175
Vv01g14190	0	NA	NA	NA	NA	NA
Vv01g14200	0	NA	NA	NA	NA	NA
Vv01g14210	0	NA	NA	NA	NA	NA
Vv01g14220	0	NA	NA	NA	NA	NA
Vv01g14230	0	NA	NA	NA	NA	NA
Vv01g14240	853.087	-0.142474	0.136033	-1.04735	0.294938	0.500189
Vv01g14250	286.422	0.43636	0.145689	2.99515	0.00274307	0.0152125
Vv01g14260	896.156	0.0837706	0.103809	0.80697	0.419684	0.620963
Vv01g14270	127.382	0.42746	0.253331	1.68736	0.0915342	0.228105
Vv01g14280	2734.73	0.140418	0.136146	1.03138	0.302364	0.508437
Vv01g14290	63.5057	0.891252	0.331523	2.68836	0.00718044	0.0333006
Vv01g14300	259.98	0.0510341	0.167423	0.304821	0.760502	0.870276
Vv01g14310	42.4562	0.97372	0.37148	2.62119	0.00876228	0.0389623
Vv01g14320	97.9993	0.374813	0.280536	1.33606	0.18153	0.365046
Vv01g14330	238.105	0.123867	0.176218	0.702919	0.482106	0.672756
Vv01g14340	624.46	-0.713179	0.135916	-5.24718	1.54442e-07	3.2563e-06
Vv01g14350	1345.59	0.361068	0.110131	3.27852	0.00104354	0.00692314
Vv01g14360	116.243	1.83391	0.393817	4.65675	3.21236e-06	4.80294e-05
Vv01g14370	557.053	0.276529	0.137143	2.01636	0.0437625	0.13403
Vv01g14380	23.7917	0.735456	0.509824	1.44257	0.149143	0.320419
Vv01g14390	0.735614	-2.89384	2.7962	-1.03492	0.300706	NA
Vv01g14400	1.27859	0	3.38067	0	1	NA
Vv01g14410	266.141	1.34647	0.283911	4.74258	2.11012e-06	3.31376e-05
Vv01g14420	0.160167	1.82089	4.3671	0.416957	0.67671	NA
Vv01g14430	0	NA	NA	NA	NA	NA
Vv01g14440	0	NA	NA	NA	NA	NA
Vv01g14450	0	NA	NA	NA	NA	NA
Vv01g14460	0	NA	NA	NA	NA	NA
Vv01g14470	0	NA	NA	NA	NA	NA
Vv01g14480	0	NA	NA	NA	NA	NA
Vv01g14490	0	NA	NA	NA	NA	NA
Vv01g14500	0	NA	NA	NA	NA	NA
Vv01g14510	160.329	0.696926	0.229737	3.03358	0.0024167	0.0137336
Vv01g14520	26.6753	-0.332801	0.476059	-0.699076	0.484505	0.674739
Vv01g14530	291.075	-1.78654	0.268293	-6.65891	2.75865e-11	1.24885e-09
Vv01g14540	1929.14	-0.125213	0.100511	-1.24576	0.212852	0.405832
Vv01g14550	801.48	0.355956	0.0993814	3.58172	0.000341345	0.00267381
Vv01g14560	4141.12	0.0864325	0.0876877	0.985686	0.324287	0.531286
Vv01g14570	2253.86	0.220888	0.108017	2.04494	0.0408612	0.127267
Vv01g14580	996.302	0.192144	0.11606	1.65555	0.0978121	0.239055
Vv01g14590	1.91066	4.29678	2.68965	1.59752	0.110149	NA
Vv01g14600	638.593	0.301234	0.125717	2.39614	0.0165689	0.0641432
Vv01g14610	2364.81	0.110634	0.110262	1.00337	0.31568	0.522578
Vv01g14620	494.648	-0.64708	0.178447	-3.62618	0.00028765	0.00230519
Vv01g14630	154.832	-0.375268	0.257658	-1.45646	0.145266	0.314734
Vv01g14640	355.359	-1.48922	0.211638	-7.03664	1.96933e-12	1.07282e-10
Vv01g14650	61354.9	-0.901319	0.10211	-8.82695	1.07567e-18	1.33848e-16
Vv01g14660	673.174	0.0574405	0.116136	0.494596	0.620885	0.780057
Vv01g14670	820.003	0.18005	0.121341	1.48384	0.137851	0.303373
Vv01g14680	2.23354	1.73346	1.94126	0.892954	0.371882	0.578865
Vv01g14690	0.502649	0.914334	4.21911	0.216712	0.828432	NA
Vv01g14700	0.988584	-3.90574	3.30097	-1.18321	0.236725	NA
Vv01g14710	0.52425	1.84845	4.36486	0.423484	0.671942	NA
Vv01g14720	454.738	0.133763	0.15854	0.843719	0.398826	0.602664
Vv01g14730	6382.43	0.738549	0.123578	5.97639	2.28131e-09	7.2829e-08
Vv01g14740	14.3751	-0.939235	0.84517	-1.1113	0.266441	0.469049
Vv01g14750	774.636	0.455167	0.142101	3.20313	0.00135944	0.00858218
Vv01g14760	728.014	0.137276	0.143974	0.953475	0.34035	0.547788
Vv01g14770	1153.34	0.171456	0.15952	1.07482	0.282454	0.486297
Vv01g14780	2731.91	0.300693	0.106213	2.83105	0.00463956	0.0233837
Vv01g14790	2916.2	0.0809649	0.108158	0.748577	0.454112	0.650229
Vv01g14800	719.918	0.194028	0.120171	1.6146	0.106398	0.253166
Vv01g14810	3.25831	0.429733	1.55386	0.276558	0.782119	0.883809
Vv01g14820	75.6911	0.761561	0.29731	2.56151	0.010422	0.0446423
Vv01g14830	1.23708	0.724523	2.34563	0.308883	0.757411	NA
Vv01g14840	0	NA	NA	NA	NA	NA
Vv01g14850	1487.53	-0.146385	0.120965	-1.21014	0.226224	0.421585
Vv01g14860	9.72249	0.573925	0.71916	0.798049	0.424842	0.62543
Vv01g14870	864.033	-0.135575	0.145122	-0.93421	0.350196	0.557332
Vv01g14880	0	NA	NA	NA	NA	NA
Vv01g14890	70.8397	1.34873	0.337907	3.99141	6.56804e-05	0.000661481
Vv01g14900	42.7267	0.404477	0.389777	1.03771	0.299403	0.505165
Vv01g14910	6.48112	0.607135	1.20051	0.505731	0.613045	0.774462
Vv01g14920	119.978	0.337042	0.226148	1.49036	0.13613	0.300601
Vv01g14930	296.599	0.157445	0.178378	0.882648	0.377426	0.58408
Vv01g14940	1468.58	-0.140414	0.140813	-0.997167	0.318683	0.525736
Vv01g14950	3502.37	0.0237206	0.102906	0.230507	0.817698	0.905941
Vv01g14960	2045.04	-0.36792	0.121949	-3.01701	0.00255281	0.0143563
Vv01g14970	473.69	0.366852	0.13858	2.64722	0.00811557	0.0367249
Vv01g14980	10.7818	-1.37935	0.86004	-1.60381	0.108755	0.256974
Vv01g14990	3139.06	-0.0107703	0.0880505	-0.12232	0.902646	0.95264
Vv01g15000	137.487	0.53821	0.213853	2.51673	0.011845	0.0490136
Vv01g15010	0.638112	2.79123	3.42543	0.814854	0.415156	NA
Vv01g15020	0.426895	-1.00924	4.40746	-0.228985	0.818881	NA
Vv01g15030	0	NA	NA	NA	NA	NA
Vv01g15040	0	NA	NA	NA	NA	NA
Vv01g15050	1.5396	0.12733	2.08434	0.061089	0.951288	NA
Vv01g15060	26.7783	-0.157933	0.495513	-0.318727	0.749934	0.864007
Vv01g15070	7.51902	0.893421	0.857756	1.04158	0.297607	0.503005
Vv01g15080	4.96659	-0.569777	1.37313	-0.414947	0.678181	0.819163
Vv01g15090	0.40244	1.84845	4.36486	0.423484	0.671942	NA
Vv01g15100	1.90315	1.97336	1.91274	1.03169	0.302215	NA
Vv01g15110	18.1603	0.641799	0.542659	1.18269	0.236931	0.434072
Vv01g15120	322.569	0.794932	0.200642	3.96193	7.43448e-05	0.000734768
Vv01g15130	27.6413	1.11479	0.576789	1.93274	0.053268	0.154754
Vv01g15140	1364.59	0.0357218	0.109652	0.325773	0.744596	0.860146
Vv01g15150	8853.99	-0.319532	0.0763668	-4.18418	2.86202e-05	0.000324772
Vv01g15160	362.869	0.149548	0.232952	0.641972	0.520892	0.704976
Vv01g15170	4422.36	0.145517	0.0874849	1.66334	0.096245	0.236316
Vv01g15180	17.2262	-2.48439	1.64343	-1.51171	0.130608	0.29209
Vv01g15190	12.2194	0.689613	0.975044	0.707264	0.479403	0.67038
Vv01g15200	1.81765	-2.53014	2.38746	-1.05976	0.289254	NA
Vv01g15210	17.9971	0.90066	0.633831	1.42098	0.155323	0.329102
Vv01g15220	0.164248	-1.9059	4.36792	-0.43634	0.66259	NA
Vv01g15230	0.354932	0	4.40746	0	1	NA
Vv01g15240	18.0119	-0.589863	0.661708	-0.891426	0.372701	0.579434
Vv01g15250	0.644428	3.40666	4.28748	0.79456	0.42687	NA
Vv01g15260	6.16495	6.41161	1.51607	4.22909	2.3464e-05	0.000272185
Vv01g15270	0.259275	-1.00924	4.40746	-0.228985	0.818881	NA
Vv01g15280	3.67674	1.44238	1.50727	0.956945	0.338595	0.545914
Vv01g15290	0.330719	2.41583	4.32693	0.558324	0.576623	NA
Vv01g15300	13.0561	2.65606	0.927998	2.86213	0.004208	0.021586
Vv01g15310	26.0321	2.23066	0.60068	3.71355	0.000204373	0.0017249
Vv01g15320	3.5056	0.499279	1.18217	0.42234	0.672777	0.816055
Vv01g15330	71.4128	0.471289	0.317448	1.48462	0.137646	0.303039
Vv01g15340	174.149	-0.0293034	0.214973	-0.136312	0.891575	0.947691
Vv01g15350	0	NA	NA	NA	NA	NA
Vv01g15360	0.898716	4.01461	3.36853	1.1918	0.23334	NA
Vv01g15370	0	NA	NA	NA	NA	NA
Vv01g15380	1.66946	-2.09175	2.07038	-1.01032	0.312342	NA
Vv01g15390	0.578456	-1.00924	3.68617	-0.273792	0.784244	NA
Vv01g15400	741.887	-0.0577861	0.148043	-0.390332	0.696291	0.830596
Vv01g15410	10.7876	-1.07495	0.707748	-1.51883	0.128804	0.289051
Vv01g15420	49.7695	-0.0833055	0.357833	-0.232805	0.815913	0.904908
Vv01g15430	115.813	-0.337038	0.311815	-1.08089	0.279746	0.483573
Vv01g15440	6.83001	-1.25432	0.900566	-1.39282	0.163675	0.340815
Vv01g15450	45.6715	0.28631	0.328956	0.87036	0.384104	0.590138
Vv01g15460	149.664	-0.51872	0.227194	-2.28316	0.022421	0.0807573
Vv01g15470	14.2538	0.560047	0.597919	0.93666	0.348933	0.556295
Vv01g15480	0.727745	-3.69823	3.21966	-1.14864	0.250704	NA
Vv01g15490	327.535	-0.890142	0.220008	-4.04594	5.21132e-05	0.000541364
Vv01g15500	1904.41	0.213776	0.115619	1.84897	0.0644618	0.177966
Vv01g15510	1434.8	0.0709912	0.129389	0.548665	0.583236	0.752305
Vv01g15520	2062.19	-0.0506642	0.141203	-0.358804	0.719741	0.845416
Vv01g15530	0	NA	NA	NA	NA	NA
Vv01g15540	532.269	0.0532048	0.144179	0.36902	0.712113	0.840309
Vv01g15550	1587.6	-0.163718	0.111634	-1.46656	0.142495	0.310295
Vv01g15560	5716.73	0.00552938	0.0851564	0.0649321	0.948228	0.976162
Vv01g15570	16339.2	-0.0754337	0.112147	-0.67263	0.501182	0.688657
Vv01g15580	1311.63	0.307074	0.123091	2.49469	0.0126067	0.051501
Vv01g15590	257.786	0.30816	0.191938	1.60552	0.108379	0.256379
Vv01g15600	144.538	0.271685	0.210217	1.2924	0.196218	0.384782
Vv01g15610	151.152	-0.171422	0.229602	-0.746605	0.455302	0.651277
Vv01g15620	130.106	-0.344633	0.285496	-1.20714	0.227379	0.422885
Vv01g15630	11.6686	0.380548	0.790945	0.481131	0.630424	0.787762
Vv01g15640	61.4762	0.143886	0.318167	0.452234	0.6511	0.801948
Vv01g15650	7.04854	-1.11614	1.04452	-1.06857	0.285265	0.489545
Vv01g15660	8.44546	-0.989552	0.876291	-1.12925	0.258793	0.46082
Vv01g15670	81.9784	-0.288493	0.308215	-0.936011	0.349267	0.556555
Vv01g15680	541.56	-0.934745	0.236314	-3.95553	7.63663e-05	0.000750189
Vv01g15690	0	NA	NA	NA	NA	NA
Vv01g15700	0	NA	NA	NA	NA	NA
Vv01g15710	0	NA	NA	NA	NA	NA
Vv01g15720	86.7741	0.139927	0.296399	0.472089	0.636863	0.792114
Vv01g15730	315.539	-0.107155	0.164757	-0.650383	0.515445	0.70031
Vv01g15740	24.2664	0.0725925	0.552883	0.131298	0.895539	0.950096
Vv01g15750	303.814	-0.0742979	0.200704	-0.370187	0.711243	0.839694
Vv01g15760	0	NA	NA	NA	NA	NA
Vv01g15770	1271.47	0.120714	0.102274	1.1803	0.237879	0.435342
Vv01g15780	58.7608	-0.00303244	0.313413	-0.00967556	0.99228	0.996042
Vv01g15790	3150.61	-0.100921	0.0945863	-1.06698	0.285983	0.490259
Vv01g15800	5333.52	-0.323548	0.111297	-2.90708	0.00364819	0.0192432
Vv01g15810	0	NA	NA	NA	NA	NA
Vv01g15820	223.502	-0.562576	0.240304	-2.3411	0.0192272	0.071633
Vv01g15830	704.367	0.123162	0.123275	0.999079	0.317756	0.524891
Vv01g15840	331.328	0.00150204	0.18587	0.00808116	0.993552	0.996811
Vv01g15850	921.423	0.16135	0.11454	1.40867	0.158932	0.334154
Vv01g15860	429.424	0.217316	0.150813	1.44096	0.149595	0.320968
Vv01g15870	192.786	-1.19442	0.264103	-4.52255	6.10983e-06	8.41154e-05
Vv01g15880	436.529	0.730365	0.160155	4.56036	5.10668e-06	7.16477e-05
Vv01g15890	0	NA	NA	NA	NA	NA
Vv01g15900	726.511	0.500043	0.136499	3.66334	0.000248951	0.00204283
Vv01g15910	679.164	0.166492	0.130387	1.27691	0.201635	0.391593
Vv01g15920	5018.7	0.200996	0.0651915	3.08317	0.00204811	0.0119675
Vv01g15930	445.812	0.154309	0.144436	1.06836	0.285359	0.489669
Vv01g15940	1.97927	2.2595	1.9584	1.15375	0.248602	NA
Vv01g15950	3188.58	0.178949	0.0863625	2.07207	0.038259	0.121218
Vv01g15960	203.275	0.00834817	0.202662	0.0411925	0.967142	0.985594
Vv01g15970	4647.5	0.00905448	0.117141	0.0772957	0.938388	0.971584
Vv01g15980	824.417	-0.0331255	0.136435	-0.242793	0.808166	0.900506
Vv01g15990	230.772	0.635224	0.193456	3.28356	0.00102504	0.00683092
Vv01g16000	4514.49	0.0630257	0.0997027	0.632136	0.527298	0.710227
Vv01g16010	1.39688	0.516721	1.77809	0.290604	0.771354	NA
Vv01g16020	10285.3	-0.0449695	0.0843934	-0.532856	0.594133	0.760441
Vv01g16030	228.095	0.126187	0.172858	0.730005	0.465387	0.659225
Vv01g16040	32.4726	-0.138115	0.431913	-0.319775	0.749139	0.863409
Vv01g16050	4846.4	-0.107638	0.107794	-0.99855	0.318013	0.525163
Vv01g16060	3560.44	-0.406127	0.11686	-3.47532	0.000510248	0.00379453
Vv01g16070	290.206	-0.435928	0.17807	-2.44808	0.014362	0.0571796
Vv01g16080	1849.07	0.304145	0.149835	2.02987	0.04237	0.130697
Vv01g16090	190.988	-0.365944	0.248918	-1.47014	0.141524	0.308831
Vv01g16100	4008.5	0.0506525	0.088837	0.570174	0.56856	0.741581
Vv01g16110	204.649	0.480902	0.167467	2.87162	0.0040837	0.021067
Vv01g16120	8297.35	0.0123936	0.0909686	0.136241	0.891631	0.947691
Vv01g16130	0	NA	NA	NA	NA	NA
Vv01g16140	593.79	0.501754	0.145106	3.45786	0.000544492	0.00400861
Vv01g16150	3526.13	0.087559	0.0951914	0.91982	0.357667	0.565233
Vv01g16160	1527.17	-0.329023	0.125062	-2.63089	0.00851611	0.0381413
Vv01g16170	3212.78	-0.263846	0.134294	-1.96469	0.0494506	0.146569
Vv01g16180	356.525	-0.196075	0.141214	-1.3885	0.164986	0.342616
Vv01g16190	15.0331	0.875435	0.592803	1.47677	0.139737	0.306013
Vv01g16200	14.2159	0.879117	0.671888	1.30843	0.190728	0.377691
Vv01g16210	1721.92	0.254504	0.115231	2.20864	0.0271997	0.0936163
Vv01g16220	0.668312	0.931771	3.3897	0.274883	0.783406	NA
Vv01g16230	32.1553	-0.298798	0.488111	-0.612152	0.540437	0.720985
Vv01g16240	0.0819639	0	4.40746	0	1	NA
Vv01g16250	0	NA	NA	NA	NA	NA
Vv01g16260	0	NA	NA	NA	NA	NA
Vv01g16270	0	NA	NA	NA	NA	NA
Vv01g16280	1.37943	0.332976	2.34481	0.142006	0.887075	NA
Vv01g16290	1692.72	0.133911	0.102581	1.30542	0.19175	0.379057
Vv01g16300	1.00985	0	3.13114	0	1	NA
Vv01g16310	0	NA	NA	NA	NA	NA
Vv01g16320	0	NA	NA	NA	NA	NA
Vv01g16330	0	NA	NA	NA	NA	NA
Vv01g16340	2508.68	0.293735	0.104275	2.81691	0.00484874	0.0242187
Vv01g16350	501.294	0.462495	0.204981	2.25628	0.024053	0.0853081
Vv01g16360	0.316575	2.80537	4.30819	0.651171	0.514936	NA
Vv01g16370	1008.26	0.0471267	0.147061	0.320456	0.748623	0.863046
Vv01g16380	2315.9	-0.0445506	0.109708	-0.406082	0.684682	0.823632
Vv01g16390	629.157	0.0161247	0.139294	0.11576	0.907843	0.955114
Vv01g16400	4729.88	0.115947	0.117728	0.984873	0.324687	0.531596
Vv01g16410	741.798	1.10756	0.299097	3.70303	0.000213042	0.00178483
Vv01g16420	1154.64	0.207827	0.0961461	2.16157	0.030651	0.102503
Vv01g16430	85.8606	0.931132	0.327624	2.84208	0.00448203	0.0227506
Vv01g16440	0.337603	1.84845	4.36486	0.423484	0.671942	NA
Vv01g16450	0.180305	0	4.40746	0	1	NA
Vv01g16460	151.794	-0.415463	0.232012	-1.7907	0.0733422	0.195081
Vv01g16470	0.16364	1.84845	4.36486	0.423484	0.671942	NA
Vv01g16480	285.902	-0.29967	0.186774	-1.60446	0.108614	0.256774
Vv01g16490	0	NA	NA	NA	NA	NA
Vv01g16500	2436.11	0.0811102	0.0857724	0.945645	0.34433	0.551878
Vv01g16510	0.16364	1.84845	4.36486	0.423484	0.671942	NA
Vv01g16520	910.811	-0.107144	0.121752	-0.88002	0.378849	0.585381
Vv01g16530	3235.05	-0.245051	0.0903109	-2.71342	0.00665931	0.0313304
Vv01g16540	1729.89	-0.147992	0.147094	-1.0061	0.314365	0.520991
Vv01g16550	0	NA	NA	NA	NA	NA
Vv01g16560	8.18935	0.45917	0.835145	0.549808	0.582451	0.751719
Vv01g16570	10739.4	-0.120156	0.0832873	-1.44267	0.149115	0.320389
Vv01g16580	39.9072	-0.00539628	0.401974	-0.0134244	0.989289	0.99485
Vv01g16590	691.715	0.313423	0.132194	2.37094	0.017743	0.0675263
Vv01g16600	16.8559	-0.916993	0.659333	-1.39079	0.16429	0.341554
Vv01g16610	162.506	-0.604705	0.539088	-1.12172	0.261982	0.464574
Vv01g16620	743.007	0.0978006	0.135043	0.72422	0.468931	0.662162
Vv01g16630	805.282	-0.147749	0.126385	-1.16904	0.242388	0.440884
Vv01g16640	1149.06	-0.164115	0.120385	-1.36325	0.172805	0.35337
Vv01g16650	44.1651	-0.253401	0.493894	-0.513067	0.607904	0.771046
Vv01g16660	575.449	0.483034	0.132519	3.645	0.000267391	0.00217223
Vv01g16670	0	NA	NA	NA	NA	NA
Vv01g16680	5835.93	-0.485449	0.125492	-3.86838	0.00010956	0.00101911
Vv01g16690	898.203	0.306994	0.111031	2.76495	0.0056932	0.0276477
Vv01g16700	352.784	0.152296	0.160813	0.947038	0.343619	0.55122
Vv01g16710	484.487	-0.251188	0.205528	-1.22216	0.221646	0.416485
Vv01g16720	253.083	0.0746668	0.192496	0.387888	0.698099	0.831315
Vv01g16730	5.57607	-1.4564	1.11667	-1.30423	0.192154	0.379492
Vv01g16740	828.164	0.27216	0.127169	2.14014	0.0323437	0.10671
Vv01g16750	17.6894	-0.00600294	0.574407	-0.0104507	0.991662	0.995709
Vv01g16760	17.9318	-0.389331	0.573389	-0.679	0.497138	0.685084
Vv01g16770	507.855	0.0264952	0.138378	0.19147	0.848157	0.92307
Vv01g16780	650.231	0.265712	0.135763	1.95717	0.0503274	0.148427
Vv01g16790	117.978	0.292966	0.264212	1.10883	0.267505	0.469973
Vv01g16800	1461.54	-0.00673751	0.122852	-0.0548425	0.956264	0.980522
Vv01g16810	2074.45	0.0463515	0.0841902	0.550557	0.581937	0.751475
Vv01g16820	28.0984	0.111613	0.472007	0.236465	0.813072	0.903454
Vv01g16830	0	NA	NA	NA	NA	NA
Vv01g16840	334.295	-0.370124	0.199498	-1.85527	0.063557	0.176301
Vv01g16850	585.224	0.0270026	0.165514	0.163144	0.870405	0.936259
Vv01g16860	430.898	-0.19111	0.186295	-1.02584	0.304966	0.51118
Vv01g16870	2559.66	-0.328906	0.161408	-2.03772	0.0415775	0.128951
Vv01g16880	925.26	0.0868129	0.101476	0.855498	0.392275	0.597532
Vv01g16890	8610.08	0.453902	0.0788308	5.75793	8.5151e-09	2.40226e-07
Vv01g16900	52.5049	0.381883	0.35482	1.07627	0.281806	0.485696
Vv01g16910	456.636	-0.870426	0.199169	-4.3703	1.24076e-05	0.000158459
Vv01g16920	109.619	0.199324	0.27985	0.712253	0.476308	0.667981
Vv01g16930	3608.73	0.172335	0.076494	2.25293	0.0242639	0.0858739
Vv01g16940	385.491	0.142486	0.151222	0.942232	0.346074	0.55363
Vv01g16950	1179.26	-0.0650924	0.10064	-0.646785	0.517771	0.702255
Vv01g16960	20.7282	0.964572	0.601303	1.60413	0.108684	0.25686
Vv01g16970	123.583	0.538933	0.309675	1.74032	0.0818033	0.210551
Vv01g16980	0	NA	NA	NA	NA	NA
Vv01g16990	3978.34	0.190618	0.104808	1.81873	0.068953	0.186498
Vv01g17000	2211.69	-0.117962	0.103532	-1.13937	0.254549	0.456373
Vv01g17010	1375.12	-0.259807	0.0980002	-2.65109	0.00802322	0.0364309
Vv01g17020	5126.24	-0.56399	0.126949	-4.44265	8.88567e-06	0.000118602
Vv01g17030	478.671	0.224799	0.13368	1.68163	0.0926415	0.230073
Vv01g17040	2304.8	-0.0434354	0.128188	-0.338842	0.734729	0.8546
Vv01g17050	1411.22	0.226106	0.12811	1.76493	0.077575	0.202645
Vv01g17060	8349.94	-0.212001	0.0917891	-2.30965	0.0209073	0.076528
Vv01g17070	378.716	-0.234156	0.164134	-1.42661	0.153692	0.326893
Vv01g17080	739.758	-0.00411993	0.11459	-0.0359538	0.971319	0.987848
Vv01g17090	18813.2	-0.214348	0.0897691	-2.38777	0.0169509	0.0652439
Vv01g17100	592.895	0.311915	0.144503	2.15854	0.0308861	0.103079
Vv01g17110	3874.87	-0.12758	0.0802203	-1.59037	0.111752	0.262259
Vv01g17120	2187.91	0.340633	0.0988676	3.44535	0.000570328	0.00417721
Vv01g17130	0	NA	NA	NA	NA	NA
Vv01g17140	0.0800833	0.914333	4.40746	0.207451	0.835658	NA
Vv01g17150	104.948	0.0506108	0.2513	0.201396	0.840389	0.91855
Vv01g17160	1087.19	-0.420839	0.123337	-3.4121	0.000644651	0.00463186
Vv01g17170	1182.53	0.151478	0.0962422	1.57393	0.115504	0.2683
Vv01g17180	146.742	0.573381	0.226596	2.53041	0.0113929	0.0476103
Vv01g17190	0.487697	-2.90591	4.30796	-0.674544	0.499966	NA
Vv01g17200	4358.73	0.244998	0.0908398	2.69704	0.00699594	0.0326645
Vv01g17210	30.8946	0.48985	0.593849	0.824874	0.409443	0.612067
Vv01g17220	20334.2	-0.162431	0.0978622	-1.65979	0.0969558	0.237523
Vv01g17230	609.773	-0.391269	0.115393	-3.39077	0.000696976	0.00496274
Vv01g17240	140.127	0.242137	0.259921	0.93158	0.351553	0.558556
Vv01g17250	0.482649	-1.9059	4.36792	-0.43634	0.66259	NA
Vv01g17260	1010.63	-0.0632457	0.113267	-0.558378	0.576586	0.747965
Vv01g17270	25.422	1.26994	0.481096	2.63968	0.00829851	0.0374118
Vv01g17280	17.0123	-0.194121	0.604075	-0.321352	0.747944	0.862519
Vv01g17290	1.29479	1.52485	2.85388	0.534307	0.593129	NA
Vv01g17300	5546.13	-0.0166108	0.126275	-0.131545	0.895344	0.949997
Vv01g17310	0	NA	NA	NA	NA	NA
Vv01g17320	17529.6	-0.153984	0.0848349	-1.8151	0.069509	0.187659
Vv01g17330	1219.74	-0.249036	0.132479	-1.87981	0.0601345	0.169513
Vv01g17340	1007.1	-0.145842	0.117419	-1.24207	0.21421	0.407325
Vv01g17350	352.885	-0.557656	0.220847	-2.52508	0.0115674	0.0481536
Vv01g17360	0	NA	NA	NA	NA	NA
Vv01g17370	941.301	-0.144331	0.284661	-0.507027	0.612136	0.773825
Vv01g17380	9.15782	-1.55627	0.819789	-1.89838	0.0576457	0.164143
Vv01g17390	128.8	-0.446021	0.221351	-2.015	0.0439047	0.134303
Vv01g17400	7.20569	-0.529208	0.986315	-0.53655	0.591578	0.758835
Vv01g17410	819.062	-0.696575	0.153847	-4.52772	5.96245e-06	8.22854e-05
Vv01g17420	6072.91	-0.0577502	0.105983	-0.5449	0.585822	0.75434
Vv01g17430	1.08377	-0.0398103	2.57626	-0.0154527	0.987671	NA
Vv01g17440	353.092	0.682962	0.158352	4.31293	1.61105e-05	0.000197444
Vv01g17450	571.531	0.534592	0.127915	4.17927	2.92451e-05	0.000330164
Vv01g17460	3324.63	-0.078002	0.117922	-0.661472	0.50831	0.694219
Vv01g17470	7026.61	0.254353	0.115941	2.19381	0.0282492	0.0963188
Vv01g17480	2985.3	-0.0551305	0.0979604	-0.562783	0.573582	0.745323
Vv01g17490	1438.99	0.331304	0.110392	3.00115	0.00268962	0.0149598
Vv01g17500	2539.01	-0.144487	0.0912036	-1.58423	0.113142	0.264702
Vv01g17510	1052.42	0.325927	0.111026	2.9356	0.00332898	0.0178447
Vv01g17520	8.74813	-1.55278	0.81434	-1.90679	0.0565473	0.161844
Vv01g17530	2810.96	-0.121631	0.123299	-0.986471	0.323902	0.531138
Vv02g00010	1723.08	0.514044	0.095953	5.35724	8.45006e-08	1.91459e-06
Vv02g00020	283.835	0.490006	0.206681	2.37083	0.0177482	0.0675263
Vv02g00030	76.8263	0.739905	0.337589	2.19173	0.0283987	0.0967125
Vv02g00040	1461.65	0.321052	0.117076	2.74225	0.00610193	0.0292952
Vv02g00050	1332.23	0.425515	0.141749	3.00189	0.00268309	0.0149417
Vv02g00060	3004.01	0.671506	0.119909	5.60013	2.14193e-08	5.44959e-07
Vv02g00070	16258.2	-0.0328676	0.105879	-0.310426	0.756237	0.867595
Vv02g00080	4046.4	0.516259	0.0769044	6.71299	1.90678e-11	8.75389e-10
Vv02g00090	6.80246	-1.60099	1.19556	-1.33912	0.180532	0.36384
Vv02g00100	6007.95	0.178638	0.116303	1.53598	0.124544	0.282667
Vv02g00110	758.81	-0.276339	0.128016	-2.15863	0.0308789	0.103077
Vv02g00120	1400.76	0.0234266	0.120385	0.194597	0.845708	0.921982
Vv02g00130	6765.07	0.32921	0.115021	2.86217	0.00420751	0.021586
Vv02g00140	159.426	-0.169603	0.235356	-0.720624	0.471141	0.663871
Vv02g00150	1.55611	0.945573	1.66315	0.568542	0.569667	NA
Vv02g00160	1341.8	0.45903	0.119855	3.82988	0.000128205	0.00116217
Vv02g00170	1359.34	-0.126703	0.105873	-1.19674	0.231406	0.427569
Vv02g00180	386.986	0.57784	0.15408	3.75026	0.000176651	0.00151793
Vv02g00190	13.5652	1.36409	0.719983	1.89461	0.0581441	0.165355
Vv02g00200	734.572	0.630314	0.170785	3.69069	0.000223646	0.00186066
Vv02g00210	21.6388	2.05788	0.613518	3.35423	0.000795864	0.00554378
Vv02g00220	4.60272	0.154362	1.25234	0.123258	0.901902	0.95234
Vv02g00230	185.726	0.678474	0.298624	2.272	0.0230867	0.0826193
Vv02g00240	794.103	0.321912	0.155126	2.07516	0.0379713	0.120537
Vv02g00250	3239.49	1.32413	0.155462	8.51741	1.63164e-17	1.76086e-15
Vv02g00260	161.338	-0.0403595	0.255744	-0.157812	0.874605	0.93884
Vv02g00270	11269.3	-0.121455	0.0797893	-1.5222	0.127959	0.287819
Vv02g00280	2.15414	2.30764	2.43618	0.947236	0.343519	0.551156
Vv02g00290	178.442	0.5853	0.188964	3.09741	0.00195217	0.0114984
Vv02g00300	4475.53	0.357209	0.0937773	3.80912	0.000139461	0.00123904
Vv02g00310	432.943	-0.926983	0.234533	-3.95247	7.73487e-05	0.000757226
Vv02g00320	258.49	0.388049	0.176838	2.19438	0.0282079	0.0962281
Vv02g00330	1362.12	0.123784	0.139755	0.885721	0.375768	0.582364
Vv02g00340	357.884	0.0683515	0.170895	0.399962	0.689184	0.825826
Vv02g00350	3461.34	0.268148	0.0987904	2.71431	0.0066413	0.0312586
Vv02g00360	50.294	0.255071	0.425629	0.599281	0.548986	0.727011
Vv02g00370	286.836	0.96667	0.204234	4.73315	2.21064e-06	3.45258e-05
Vv02g00380	14.1882	0.202234	0.905831	0.223258	0.823335	0.908958
Vv02g00390	2996.25	0.499856	0.115744	4.31863	1.57e-05	0.000193246
Vv02g00400	0.252661	0	4.40746	0	1	NA
Vv02g00410	1930.36	0.531459	0.106107	5.00873	5.47916e-07	9.99727e-06
Vv02g00420	8223.1	0.19831	0.0929235	2.13412	0.0328326	0.108055
Vv02g00430	1801.1	0.286489	0.122377	2.34104	0.0192303	0.071633
Vv02g00440	10.4622	0.078342	0.972431	0.0805631	0.935789	0.970302
Vv02g00450	4634.64	-0.457687	0.148777	-3.07634	0.00209561	0.0121902
Vv02g00460	0	NA	NA	NA	NA	NA
Vv02g00470	8.59682	-2.57799	1.28139	-2.01187	0.0442337	0.135074
Vv02g00480	14.9504	-0.319838	0.728349	-0.439127	0.66057	0.808259
Vv02g00490	82.5732	-0.656341	0.363107	-1.80757	0.0706739	0.189957
Vv02g00500	706.391	-0.386329	0.107306	-3.60025	0.000317917	0.00251452
Vv02g00510	5.73714	-1.83119	1.12297	-1.63067	0.10296	0.247362
Vv02g00520	0	NA	NA	NA	NA	NA
Vv02g00530	161.839	-0.408654	0.282035	-1.44895	0.147351	0.317856
Vv02g00540	0.173963	0	4.40746	0	1	NA
Vv02g00550	0.486144	2.82148	4.30751	0.655015	0.512458	NA
Vv02g00560	380.512	0.189104	0.172514	1.09617	0.273006	0.475749
Vv02g00570	11017	0.26297	0.067758	3.88101	0.000104022	0.000973161
Vv02g00580	131.581	2.05164	0.366302	5.60094	2.13191e-08	5.43016e-07
Vv02g00590	1189.71	0.254395	0.12005	2.11908	0.0340836	0.111191
Vv02g00600	15.3437	0.75291	0.8018	0.939025	0.347718	0.554901
Vv02g00610	4069.37	0.0437875	0.0883705	0.495499	0.620248	0.779683
Vv02g00620	0.48648	2.85064	4.30631	0.661968	0.507992	NA
Vv02g00630	7181.45	0.328493	0.0953244	3.44605	0.000568843	0.00416901
Vv02g00640	109.339	0.567393	0.297944	1.90436	0.056863	0.162524
Vv02g00650	2.09352	-2.85277	4.31022	-0.661862	0.50806	0.694003
Vv02g00660	0.702941	-1.95386	4.24871	-0.459872	0.645608	NA
Vv02g00670	258.393	-2.63956	0.300609	-8.7807	1.62466e-18	1.98899e-16
Vv02g00680	289.505	-3.03877	0.292128	-10.4022	2.42308e-25	6.34205e-23
Vv02g00690	563.243	-0.191575	0.172685	-1.10939	0.267261	0.469837
Vv02g00700	25.3452	-0.188903	0.548115	-0.344642	0.730364	0.852193
Vv02g00710	24.925	-0.726834	0.563358	-1.29018	0.196988	0.385859
Vv02g00720	60.5081	-0.0110608	0.368737	-0.0299964	0.97607	0.989762
Vv02g00730	630.919	0.245708	0.156325	1.57178	0.116003	0.269046
Vv02g00740	470.024	0.250863	0.119168	2.10512	0.0352811	0.114101
Vv02g00750	91.2775	0.427803	0.316864	1.35011	0.17698	0.359309
Vv02g00760	1089.83	0.504675	0.104579	4.82577	1.39465e-06	2.27817e-05
Vv02g00770	31.5415	-0.0826923	0.390415	-0.211806	0.832259	0.914515
Vv02g00780	69.4611	0.778641	0.29416	2.647	0.00812098	0.0367416
Vv02g00790	3575.82	0.811393	0.172267	4.71008	2.47618e-06	3.80722e-05
Vv02g00800	538.295	1.31553	0.208562	6.30763	2.83348e-10	1.07715e-08
Vv02g00810	15463.6	0.0821289	0.111895	0.733981	0.46296	0.657356
Vv02g00820	1775.94	0.303432	0.120161	2.52521	0.0115628	0.0481435
Vv02g00830	106.292	0.913005	0.327925	2.78419	0.00536617	0.0263247
Vv02g00840	180.892	0.640644	0.231651	2.76555	0.00568263	0.0276081
Vv02g00850	987.327	-0.00834191	0.193448	-0.0431223	0.965604	0.984844
Vv02g00860	2.64969	1.25887	1.6339	0.770467	0.441023	0.639611
Vv02g00870	23.4083	-0.530076	0.7148	-0.741573	0.458346	0.653579
Vv02g00880	5975.12	-0.0920479	0.121234	-0.75926	0.447697	0.645508
Vv02g00890	591.491	0.240453	0.127774	1.88186	0.0598554	0.168914
Vv02g00900	1972.86	0.89082	0.138714	6.42197	1.34526e-10	5.3182e-09
Vv02g00910	67.2555	0.119512	0.316855	0.37718	0.706039	0.83631
Vv02g00920	915.622	0.241353	0.112186	2.15136	0.0314478	0.104418
Vv02g00930	13110.9	0.320376	0.0824912	3.88376	0.000102852	0.0009642
Vv02g00940	112.537	0.0703864	0.253803	0.277327	0.781529	0.883664
Vv02g00950	0.692231	0	4.33368	0	1	NA
Vv02g00960	1802.2	-0.346596	0.102965	-3.36614	0.000762272	0.00534576
Vv02g00970	2276.1	0.279471	0.109422	2.55407	0.0106471	0.0452916
Vv02g00980	101.064	0.0370202	0.236233	0.156711	0.875473	0.939241
Vv02g00990	0	NA	NA	NA	NA	NA
Vv02g01000	41.4963	0.530099	0.430717	1.23074	0.218422	0.412341
Vv02g01010	2166.95	0.400682	0.110238	3.6347	0.000278302	0.00224326
Vv02g01020	112.969	0.594297	0.268257	2.2154	0.0267327	0.0923718
Vv02g01030	83.828	1.03952	0.385753	2.69477	0.00704371	0.0328068
Vv02g01040	5015.88	-0.0221059	0.0892318	-0.247736	0.804339	0.898087
Vv02g01050	9.17414	0.539516	0.790316	0.682659	0.494823	0.683224
Vv02g01060	3167.29	0.311305	0.144294	2.15744	0.0309714	0.103303
Vv02g01070	2031.59	0.189413	0.0897315	2.11089	0.0347818	0.112854
Vv02g01080	0	NA	NA	NA	NA	NA
Vv02g01090	1721.13	0.266259	0.1235	2.15595	0.0310878	0.103555
Vv02g01100	2064.31	0.0800611	0.14535	0.550816	0.58176	0.751446
Vv02g01110	2994.7	-0.453163	0.0978054	-4.63331	3.59857e-06	5.29006e-05
Vv02g01120	1550.08	0.505265	0.114595	4.40912	1.03789e-05	0.000135983
Vv02g01130	449.913	0.347741	0.129633	2.68251	0.00730729	0.0337925
Vv02g01140	467.808	-0.507454	0.168409	-3.01322	0.00258491	0.0144835
Vv02g01150	1817.46	0.290367	0.0830869	3.49474	0.000474526	0.00357914
Vv02g01160	1.36836	-0.967644	2.78634	-0.347281	0.72838	NA
Vv02g01170	582.016	0.306458	0.148959	2.05733	0.0396547	0.124411
Vv02g01180	375.824	1.4313	0.429021	3.3362	0.000849314	0.00583577
Vv02g01190	40.9284	0.435653	0.410569	1.06109	0.288647	0.493564
Vv02g01200	411.813	0.294355	0.143202	2.05552	0.0398284	0.124733
Vv02g01210	495.641	-0.777029	0.244864	-3.17331	0.00150713	0.00931314
Vv02g01220	2.03008	2.83993	2.05096	1.38468	0.166149	0.344069
Vv02g01230	26331.5	-0.0746272	0.10671	-0.699346	0.484336	0.674627
Vv02g01240	9245.93	-0.190342	0.105412	-1.8057	0.0709653	0.190554
Vv02g01250	13994.4	0.329287	0.0969103	3.39785	0.000679176	0.00485421
Vv02g01260	1320.32	-0.0225686	0.137159	-0.164543	0.869303	0.935487
Vv02g01270	1374.66	1.1869	0.341561	3.47493	0.000510992	0.00379758
Vv02g01280	2341.67	0.283029	0.103646	2.73073	0.00631948	0.0300985
Vv02g01290	3743.84	0.217446	0.167209	1.30045	0.193448	0.38099
Vv02g01300	16.2399	0.616978	0.655592	0.941101	0.346653	0.554125
Vv02g01310	1587.4	0.203479	0.121274	1.67784	0.0933788	0.231359
Vv02g01320	9773.4	0.00807544	0.108711	0.0742836	0.940785	0.972734
Vv02g01330	3767.66	0.19574	0.0932872	2.09825	0.0358832	0.115491
Vv02g01340	1323.02	-0.45754	0.144795	-3.15993	0.00157809	0.00969113
Vv02g01350	2064.45	0.257325	0.101697	2.5303	0.0113965	0.0476112
Vv02g01360	1510.67	-0.169078	0.131574	-1.28504	0.198778	0.388208
Vv02g01370	81.5249	0.64076	0.277615	2.30809	0.0209943	0.0767724
Vv02g01380	615.802	0.347496	0.158078	2.19825	0.0279313	0.0954705
Vv02g01390	186.73	0.637132	0.220583	2.8884	0.00387205	0.0202072
Vv02g01400	12.8085	0.696306	0.79381	0.87717	0.380394	0.587013
Vv02g01410	4231.79	0.304325	0.118848	2.56062	0.0104486	0.0447146
Vv02g01420	1.07668	-1.92088	2.62861	-0.730757	0.464927	NA
Vv02g01430	638.927	0.388665	0.160556	2.42074	0.015489	0.0607787
Vv02g01440	1585.93	-0.0155463	0.114245	-0.136079	0.891759	0.947696
Vv02g01450	4697.11	0.0657944	0.0996552	0.660221	0.509112	0.694815
Vv02g01460	12111.2	0.676832	0.104027	6.50629	7.7029e-11	3.19495e-09
Vv02g01470	644.883	0.917588	0.161742	5.67315	1.40195e-08	3.73814e-07
Vv02g01480	1.38085	3.99767	2.72523	1.46691	0.1424	NA
Vv02g01490	0	NA	NA	NA	NA	NA
Vv02g01500	2944.44	0.725594	0.0847219	8.56443	1.08615e-17	1.18908e-15
Vv02g01510	9569.99	0.154404	0.0931296	1.65795	0.0973276	0.238229
Vv02g01520	2330.51	0.180763	0.118498	1.52545	0.127148	0.286463
Vv02g01530	970.237	-0.0881664	0.141865	-0.621481	0.534283	0.716078
Vv02g01540	196.778	0.13821	0.235689	0.586409	0.557601	0.733448
Vv02g01550	1986.72	-0.0715327	0.125528	-0.569854	0.568777	0.741582
Vv02g01560	31.4396	1.11736	0.558966	1.99898	0.0456107	0.138208
Vv02g01570	41.0892	1.03677	0.493674	2.10011	0.0357189	0.115027
Vv02g01580	263.373	0.275062	0.226954	1.21197	0.225522	0.420724
Vv02g01590	2998.1	0.659663	0.11324	5.82534	5.69968e-09	1.66181e-07
Vv02g01600	1173.23	0.143874	0.118027	1.219	0.222845	0.417599
Vv02g01610	148.432	-0.108652	0.271034	-0.400881	0.688508	0.825506
Vv02g01620	719.124	0.201911	0.108828	1.85532	0.0635502	0.176301
Vv02g01630	276.36	0.826728	0.195316	4.23278	2.30824e-05	0.000268716
Vv02g01640	1029.11	0.477442	0.102991	4.63578	3.55587e-06	5.23743e-05
Vv02g01650	21.4378	-0.865936	0.64239	-1.34799	0.177661	0.360243
Vv02g01660	43387.4	0.10359	0.119465	0.867118	0.385877	0.591864
Vv02g01670	0	NA	NA	NA	NA	NA
Vv02g01680	354.245	0.512394	0.147622	3.47099	0.00051854	0.00384489
Vv02g01690	0	NA	NA	NA	NA	NA
Vv02g01700	2379.81	0.871776	0.153885	5.66511	1.46933e-08	3.90867e-07
Vv02g01710	89.0907	0.50118	0.242396	2.06761	0.0386764	0.122167
Vv02g01720	61.7474	0.321133	0.356174	0.901617	0.36726	0.574334
Vv02g01730	265.911	1.07981	0.268364	4.02369	5.72943e-05	0.000586359
Vv02g01740	0	NA	NA	NA	NA	NA
Vv02g01750	1785.11	-0.118997	0.1175	-1.01274	0.311184	0.517451
Vv02g01760	1.70006	0.872773	1.93777	0.450401	0.652421	NA
Vv02g01770	0.563565	1.35167	3.92441	0.344427	0.730525	NA
Vv02g01780	0.479706	3.13106	4.20049	0.745402	0.456028	NA
Vv02g01790	0	NA	NA	NA	NA	NA
Vv02g01800	0	NA	NA	NA	NA	NA
Vv02g01810	6.53821	0.721521	0.973499	0.741163	0.458595	0.653728
Vv02g01820	0	NA	NA	NA	NA	NA
Vv02g01830	0	NA	NA	NA	NA	NA
Vv02g01840	0.597038	0	3.92152	0	1	NA
Vv02g01850	99.2676	-0.357294	0.292586	-1.22116	0.222027	0.416868
Vv02g01860	13.4902	0.491186	0.796512	0.616671	0.537452	0.718612
Vv02g01870	0.629348	1.43596	4.24462	0.338301	0.735136	NA
Vv02g01880	19.5758	-0.450935	0.581038	-0.776086	0.437698	0.637062
Vv02g01890	8.55661	-0.0829385	0.881851	-0.0940504	0.925069	0.964504
Vv02g01900	335.452	-0.359176	0.161634	-2.22216	0.0262725	0.0912246
Vv02g01910	0.819666	1.00859	3.28825	0.306725	0.759052	NA
Vv02g01920	147.592	-0.140548	0.216513	-0.649141	0.516247	0.700815
Vv02g01930	30.1927	0.945858	0.448861	2.10724	0.0350967	0.113602
Vv02g01940	109.179	0.295906	0.279263	1.0596	0.289329	0.494061
Vv02g01950	19.6392	0.663118	0.502704	1.3191	0.187135	0.37278
Vv02g01960	575.787	0.517724	0.144171	3.59104	0.000329365	0.00259043
Vv02g01970	8180.39	0.0932098	0.0900015	1.03565	0.300367	0.506116
[truncated: 31,154 more rows]
