# Supplementary material for: Responses of grapevine cells to physiological doses of ethanol, including induced resistance to heat stress
Source: Plant Biol (Stuttg). 2025 Jun 16;27(6):1187–201. doi: 10.1111/plb.70064 (PMC12477316; doi:10.1111/plb.70064)
Supplement: Supplementary file 3 — Table S5. Lists of 386 functionally annotated DEGs for the 6 h comparison, 1 mM versus 0 mM: 254 downregulated DEGs (A) and 132 upregulated DEGs (B). [file PLB-27-1187-s007.xlsx]

## Sheet: Down_l.9-262 & Up_l.273-404
Supp Table S5A	List of annotated down-regulated DEGs --> 254 genes with padj < 0,05 and log2FC < -2			see line 273 for DEGs up-regulated
RNA-SEQ ANALYSIS RESULTS: RELATIVE GENE EXPRESSIONS of etha_6h_1mM compared to etha_6h_0mM
RNA-seq on 3-week-old grapevine cell cultures (Vitis vinifera cv. Gamay Fréaux)
Alignment on Chasselas 2024.
--> 254 genes with padj < 0,05 and log2FC < -2
Gene ID	log2FoldChange	padj	Functional annotation	Correspondance Vv --> Vitvi	Mapman names	Mapman description	GO terms associate with the gene
Vv06g14440	-7.93494	3.81121e-09	Lysosomal Pro-X carboxypeptidase	Vitvi06g01935	Protein homeostasis.proteolysis.serine-type peptidase activities.S28-class serine carboxypeptidase	S28-class serine carboxypeptidase	GO:0006508; GO:0004180; GO:0008236; K01285;
Vv06g12400	-7.38509	2.82135e-07	Flavonoid 3'	#N/A	#N/A	#N/A	GO:0004497; GO:0005506; GO:0016705; GO:0020037; GO:0016020; K13083;
Vv11g03960	-6.87422	1.72333e-05	hypothetical protein CK203_020723	Vitvi11g01403	#N/A
Vv08g15160	-6.49038	1.08104e-05	beta 1-3 glucanase	Vitvi08g01702	Enzyme classification.EC_3 hydrolases.EC_3.2 glycosylase	Enzyme classification.EC_3 hydrolases.EC_3.2 glycosylase(50.3.2 : 469.1) & Glucan endo-1,3-beta-glucosidase, basic isoform OS=Prunus persica (sp|p52408|e13b_prupe : 434.0)	GO:0005975; GO:0042973; K25108;
Vv12g10560	-6.18973	3.14218e-05	peroxidase N1	Vitvi12g01598	#N/A		GO:0006979; GO:0042744; GO:0004601; GO:0020037; K00430;
Vv01g05080	-6.14719	0.000417211	heavy metal-associated isoprenylated plant protein 21-like	Vitvi01g00393	not assigned.annotated	Heavy metal-associated isoprenylated plant protein 21 OS=Arabidopsis thaliana (sp|q9lf57|hip21_arath : 162.0)	GO:0050896; GO:0046872;
Vv13g07890	-6.03092	0.0147446	protein DMR6-LIKE OXYGENASE 2	Vitvi13g01250	#N/A		GO:0046872; GO:0051213; K24028;
Vv02g07730	-5.96572	0.00509844	unnamed protein product	Vitvi13g04607	#N/A	#N/A	GO:0005576;
Vv16g02910	-5.91192	0.00194907	probable non-specific lipid-transfer protein AKCS9	#N/A	#N/A		GO:0005576;
VvMtg00520	-5.83878	0.00244529	hypothetical protein MRB53_036518	#N/A	#N/A
Vv14g05600	-5.63773	0.0181105	putative ribosomal-protein-alanine acetyltransferase	Vitvi14g04162	#N/A		GO:0008080;
Vv17g01860	-5.61356	0.00366328	hypothetical protein VITISV_022615	Vitvi17g00159	#N/A
Vv11g11160	-5.41832	0.0212931	NA	Vitvi11g04317	#N/A
Vv09g08190	-5.41005	0.01519	Histone-lysine N-methyltransferase ASHH1	#N/A	#N/A		GO:0006355; GO:0032259; GO:0046975; GO:0000785;
Vv06g12320	-5.37697	1.22513e-13	flavonoid 3'	#N/A	#N/A	#N/A	GO:0004497; GO:0005506; GO:0016705; GO:0020037; GO:0016020; K13083;
Vv18g14050	-5.35225	0.00595559	PREDICTED: uncharacterized protein LOC104882622	Vitvi18g01244	#N/A
Vv05g05530	-5.31546	0.00523127	G-type lectin S-receptor-like serine/threonine-protein kinase LECRK2	Vitvi05g00477	not assigned.not annotated	no hits & (original description: none)	GO:0006468; GO:0048544; GO:0004674; GO:0005524; GO:0030246; GO:0106310; GO:0016020;
Vv12g06470	-5.29575	0.00367194	Cysteine-rich repeat secretory protein 38	Vitvi12g04168	#N/A
Vv12g06500	-5.23171	0.00341082	Cysteine-rich repeat secretory protein 38	Vitvi12g00552	#N/A
Vv12g01280	-5.22055	0.000943214	protein trichome birefringence-like 43	Vitvi12g00118	#N/A		GO:0016413; K23877;
Vv13g19050	-5.21092	0.00247656	G-type lectin S-receptor-like serine/threonine-protein kinase LECRK1	Vitvi13g04789	#N/A		GO:0016310; GO:0016301; GO:0030246;
Vv01g04480	-5.1811	0.0401528	two-component response regulator-like APRR2	Vitvi01g00341	not assigned.annotated	Two-component response regulator ORR26 OS=Oryza sativa subsp. japonica (sp|q5n6v8|orr26_orysj : 91.3)	GO:0000160; GO:0003677;
Vv13g14480	-5.15631	0.0174072	unnamed protein product	#N/A	#N/A
Vv12g06450	-5.15252	3.94276e-07	cysteine-rich repeat secretory protein 38-like	Vitvi12g02418	#N/A
Vv09g12490	-5.07092	0.00354591	hypothetical protein CK203_046035	Vitvi09g01345	#N/A		GO:0016020;
Vv05g02730	-5.04774	0.0354006	beta-xylosidase/alpha-L-arabinofuranosidase 1	Vitvi05g00223	Cell wall organisation.pectin.rhamnogalacturonan I.modification and degradation.alpha-L-arabinofuranosidase activities.bifunctional alpha-L-arabinofuranosidase and beta-D-xylosidase (BXL)	bifunctional alpha-L-arabinofuranosidase and beta-D-xylosidase (BXL)	GO:0031222; GO:0045493; GO:0009044; GO:0046556; GO:0005576; K15920; K05349;
Vv19g03740	-4.98236	0.0136493	PREDICTED: uncharacterized protein LOC100248633	Vitvi19g01913	#N/A
Vv19g05130	-4.90571	0.0181366	beta-caryophyllene synthase	Vitvi19g00388	#N/A		GO:0016102; GO:0000287; GO:0010333; K15803; K22065;
Vv16g09660	-4.89997	0.0128652	stilbene synthase	#N/A	#N/A		GO:0006952; GO:0009698; GO:0030639; GO:0005524; GO:0016207; GO:0050350; GO:0005737; K13232; K00660; K12644;
Vv17g04450	-4.88728	0.0426042	PREDICTED: uncharacterized protein LOC100256061 isoform X1	Vitvi17g00372	#N/A		GO:0016020;
Vv12g02130	-4.86025	0.00177728	heavy metal-associated isoprenylated plant protein 28	Vitvi12g00186	#N/A		GO:0050896; GO:0046872;
Vv01g02780	-4.79958	0.0476112	PREDICTED: uncharacterized protein LOC109122425 isoform X2	Vitvi01g04052	#N/A	#N/A
Vv03g01650	-4.75708	6.45073e-13	dirigent protein 23-like	Vitvi03g00113	not assigned.annotated	Dirigent protein 23 OS=Arabidopsis thaliana (sp|q84th6|dir23_arath : 153.0)	GO:0009699;
Vv08g06250	-4.713	0.022866	Glutathione transferase GST 23	Vitvi08g00957	Protein modification.S-glutathionylation.glutathione S-transferase activities.class tau glutathione S-transferase	class tau glutathione S-transferase	GO:0006749; GO:0042221; GO:0004364; GO:0005515; GO:0005737; K00799;
Vv10g11450	-4.65871	0.000836147	phospholipase A1-Igamma1	Vitvi10g00867	#N/A		GO:0006629; GO:0004620; K16818;
Vv03g14820	-4.61658	0.0401692	36.4 kDa proline-rich protein-like	Vitvi03g01292	not assigned.annotated	36.4 kDa proline-rich protein OS=Solanum lycopersicum (sp|q00451|prf1_sollc : 98.6)	GO:0005576;
Vv16g02490	-4.60906	0.0153186	hypothetical protein CK203_113416	#N/A	#N/A
Vv03g13560	-4.60849	0.00794805	ABC transporter G family member 11	Vitvi03g01834	Solute transport.primary active transport.ABC superfamily.ABC2 family.subfamily ABCG transporter	subfamily ABCG transporter	GO:0055085; GO:0005524; GO:0140359; GO:0016020; K05681;
Vv07g07210	-4.5763	3.19289e-05	probable inorganic phosphate transporter 1-7	Vitvi07g00594	Solute transport.carrier-mediated transport.MFS superfamily.phosphate transporter (PHT1)	phosphate transporter (PHT1)	GO:0006817; GO:0055085; GO:0005315; GO:0016020; K08176;
VvMtg00570	-4.53074	0.0147893	hypothetical protein LK294_mgp043	Vitvi00g04784	#N/A		GO:0005739;
Vv06g15580	-4.5224	0.0174301	PREDICTED: uncharacterized protein LOC100253478 isoform X1	Vitvi06g01477	not assigned.not annotated	no hits & (original description: none)
Vv10g03710	-4.50485	0.0339624	cysteine-rich receptor-like protein kinase 10 isoform X4	Vitvi05g04413	#N/A
Vv08g15730	-4.50091	0.00316013	hypothetical protein CK203_077137	Vitvi08g02349	not assigned.not annotated	no hits & (original description: none)
Vv03g02980	-4.49768	0.030119	cytokinin riboside 5'-monophosphate phosphoribohydrolase LOG5 isoform X1	Vitvi03g00208	Phytohormone action.cytokinin.biosynthesis.cytokinin phosphoribohydrolase	cytokinin phosphoribohydrolase	K22522;
VvMtg00610	-4.40966	0.0194237	NADH-ubiquinone oxidoreductase chain 5-like	Vitvi00g04780	#N/A		GO:0042773; GO:0008137; GO:0009536; GO:0016020;
Vv15g10930	-4.38	0.00928528	GDSL esterase/lipase At4g01130	Vitvi15g01028	#N/A		GO:0016788;
Vv12g06460	-4.36843	0.0284964	Cysteine-rich repeat secretory protein 38	Vitvi12g04167	#N/A
Vv08g15190	-4.33697	1.92999e-24	glucan endo-1	Vitvi00g04564	#N/A	#N/A	GO:0005975; GO:0042973; K25108;
Vv07g22470	-4.27506	0.0387052	alkane hydroxylase MAH1	Vitvi07g01843	Enzyme classification.EC_1 oxidoreductases.EC_1.14 oxidoreductase acting on paired donor with incorporation or reduction of molecular oxygen	Alkane hydroxylase MAH1 OS=Arabidopsis thaliana (sp|q9fvs9|c96af_arath : 441.0) & Enzyme classification.EC_1 oxidoreductases.EC_1.14 oxidoreductase acting on paired donor with incorporation or reduction of molecular oxygen(50.1.13 : 87.2)	GO:0004497; GO:0005506; GO:0016705; GO:0020037;
Vv07g19400	-4.19484	0.0467039	heptahelical transmembrane protein 4	Vitvi15g04494	#N/A	#N/A	GO:0009725; GO:0009744; GO:0038023; GO:0016020; K07297;
Vv12g10530	-4.13973	9.99727e-06	Peroxidase N1	Vitvi12g01596	#N/A		GO:0006979; GO:0042744; GO:0098869; GO:0020037; GO:0046872; GO:0140825; GO:0005576; K00430;
Vv05g00730	-4.12927	8.65935e-05	major allergen Pru ar 1	Vitvi05g00068	not assigned.annotated	Major allergen Pru ar 1 OS=Prunus armeniaca (sp|o50001|pru1_pruar : 226.0)	GO:0006952; GO:0009738; GO:0043086; GO:0080163; GO:0004864; GO:0010427; GO:0038023; GO:0005737;
Vv04g12250	-4.00084	1.07083e-06	anthocyanidin 3-O-glucosyltransferase 5 isoform X1	Vitvi04g01233	Enzyme classification.EC_2 transferases.EC_2.4 glycosyltransferase	Anthocyanidin 3-O-glucosyltransferase 5 OS=Manihot esculenta (sp|q40287|ufog5_manes : 523.0) & Enzyme classification.EC_2 transferases.EC_2.4 glycosyltransferase(50.2.4 : 334.2)	GO:0008194; K12356;
Vv06g05260	-3.96924	6.8532e-17	unnamed protein product	#N/A	#N/A	#N/A
Vv18g24160	-3.94746	2.23957e-09	valencene synthase	Vitvi18g02451	#N/A		GO:0016102; GO:0000287; GO:0010333; K15803;
Vv10g09070	-3.92531	0.0335583	subtilisin-like protease SBT5.6	Vitvi10g01812	#N/A		GO:0006508; GO:0004252; K15333;
Vv06g01630	-3.90955	0.000368858	G-type lectin S-receptor-like serine/threonine-protein kinase LECRK3	Vitvi06g00136	Enzyme classification.EC_2 transferases.EC_2.7 transferase transferring phosphorus-containing group	G-type lectin S-receptor-like serine/threonine-protein kinase LECRK3 OS=Oryza sativa subsp. japonica (sp|q0jeu6|lerk3_orysj : 669.0) & Enzyme classification.EC_2 transferases.EC_2.7 transferase transferring phosphorus-containing group(50.2.7 : 99.9)	GO:0006468; GO:0004674; GO:0005524; GO:0030246; GO:0106310; GO:0016020;
Vv12g01710	-3.87001	7.48243e-19	Peroxidase 4	Vitvi12g02237	#N/A		GO:0006979; GO:0042744; GO:0098869; GO:0020037; GO:0046872; GO:0140825; GO:0005576; K00430;
Vv01g08220	-3.85381	0.00643705	pectinesterase inhibitor-like	Vitvi01g02044	not assigned.not annotated	no hits & (original description: none)	GO:0043086; GO:0004857;
Vv13g04280	-3.82651	0.0288599	laccase-17	Vitvi13g00321	#N/A		GO:0046274; GO:0005507; GO:0052716; GO:0048046; K05909;
Vv04g17440	-3.81338	4.59624e-18	alcohol dehydrogenase 1	#N/A	#N/A	#N/A	GO:0046294; GO:0004024; GO:0008270; GO:0051903; GO:0005829; K18857; K00001;
Vv05g05610	-3.79003	3.15317e-45	G-type lectin S-receptor-like serine/threonine-protein kinase LECRK2	Vitvi05g04111	#N/A	#N/A	GO:0006468; GO:0048544; GO:0004674; GO:0005524; GO:0030246; GO:0106310; GO:0016020;
Vv18g24490	-3.74061	0.000231228	terpene synthase	#N/A	#N/A		GO:0016102; GO:0000287; GO:0010333;
Vv07g07180	-3.7289	0.0359556	ethylene-responsive transcription factor 1B-like	Vitvi07g00591	RNA biosynthesis.transcriptional regulation.AP2/ERF transcription factor superfamily.transcription factor (ERF)	transcription factor (ERF)	GO:0006355; GO:0009873; GO:0003677; GO:0003700; K14516; K09286;
Vv10g06710	-3.71606	0.00687373	transcription factor bHLH162	Vitvi10g02253	#N/A		GO:0006357; GO:0003700; GO:0046983;
Vv04g00240	-3.68853	0.00319642	Receptor-like protein kinase 5	Vitvi04g04014	#N/A	#N/A	GO:0006468; GO:0004674; GO:0005524; K00924;
Vv12g06490	-3.68059	0.00514524	cysteine-rich repeat secretory protein 38-like	Vitvi12g04169	#N/A
Vv08g09390	-3.64542	1.0547e-13	protein SRG1-like	Vitvi08g01235	Enzyme classification.EC_1 oxidoreductases.EC_1.14 oxidoreductase acting on paired donor with incorporation or reduction of molecular oxygen	Protein SRG1 OS=Arabidopsis thaliana (sp|q39224|srg1_arath : 259.0) & Enzyme classification.EC_1 oxidoreductases.EC_1.14 oxidoreductase acting on paired donor with incorporation or reduction of molecular oxygen(50.1.13 : 171.0)	GO:0016491; GO:0046872;
Vv10g02190	-3.63228	3.52825e-07	PREDICTED: uncharacterized protein LOC100853073	Vitvi10g01684	#N/A
Vv10g04680	-3.63168	2.70292e-07	G-type lectin S-receptor-like serine/threonine-protein kinase At1g11410 isoform X1	Vitvi10g04183	#N/A		GO:0006468; GO:0048544; GO:0004674; GO:0005524; GO:0016020;
Vv04g13210	-3.62033	5.80663e-32	benzoate carboxyl methyltransferase	Vitvi04g02114	Enzyme classification.EC_2 transferases.EC_2.1 transferase transferring one-carbon group	Benzoate carboxyl methyltransferase OS=Antirrhinum majus (sp|q9fyz9|bamt_antma : 360.0) & Enzyme classification.EC_2 transferases.EC_2.1 transferase transferring one-carbon group(50.2.1 : 182.1)	GO:0032259; GO:0008168; GO:0046872; K21482;
Vv16g08720	-3.60133	0.000732493	agamous-like MADS-box protein MADS3	Vitvi16g00894	#N/A		GO:0045944; GO:0000978; GO:0000981; GO:0046983; GO:0005634; K09264;
Vv13g18770	-3.55402	0.0101161	beta-glucosidase 12	Vitvi13g02538	#N/A		GO:0005975; GO:0008422; K01188; K05350;
Vv04g17450	-3.53984	4.11358e-85	alcohol dehydrogenase 1 isoform X1	Vitvi04g01671	Carbohydrate metabolism.fermentation.alcoholic fermentation.alcohol dehydrogenase	alcohol dehydrogenase	GO:0046294; GO:0004024; GO:0008270; GO:0051903; GO:0005829; K18857; K00001;
VvMtg00580	-3.51575	0.00976399	ribosomal protein S7	Vitvi00g04783	#N/A		GO:0000028; GO:0006412; GO:0003729; GO:0003735; GO:0019843; GO:0005763; K02992;
Vv03g13890	-3.43098	1.52676e-20	cysteine-rich receptor-like protein kinase 10 isoform X1	Vitvi03g01213	Protein modification.phosphorylation.TKL protein kinase superfamily.protein kinase (DUF26)	protein kinase (DUF26)	GO:0006468; GO:0004672; GO:0005524;
Vv08g10100	-3.35229	6.87325e-19	probable glutathione S-transferase	Vitvi08g02228	Protein modification.S-glutathionylation.glutathione S-transferase activities.class tau glutathione S-transferase	class tau glutathione S-transferase	GO:0006749; GO:0042221; GO:0004364; GO:0005515; GO:0005737; K00799;
Vv06g11520	-3.25199	1.43625e-32	anthocyanidin 3-O-glucosyltransferase 7-like	Vitvi06g01097	Secondary metabolism.phenolics.flavonoid biosynthesis.flavonol glycosides.flavonol-3-O-rhamnosyltransferase	flavonol-3-O-rhamnosyltransferase	GO:0008194; K12930;
Vv05g00810	-3.24552	7.17761e-17	Major allergen Pru av 1-like	Vitvi05g01757	not assigned.annotated	Major allergen Pru av 1 OS=Prunus avium (sp|o24248|pru1_pruav : 197.0)	GO:0006952; GO:0009607; GO:0009738; GO:0043086; GO:0080163; GO:0004864; GO:0010427; GO:0038023; GO:0005737;
Vv08g02170	-3.23646	6.3025e-06	putative carboxylesterase 15	Vitvi08g00214	not assigned.annotated	Probable carboxylesterase 15 OS=Arabidopsis thaliana (sp|q9fg13|cxe15_arath : 359.0)	GO:0016787;
Vv18g04930	-3.19437	5.63903e-13	7-deoxyloganetin glucosyltransferase	Vitvi18g00427	#N/A		GO:0080043; GO:0080044;
Vv09g00590	-3.19274	2.85812e-19	Dormancy-associated protein-like 4	Vitvi09g00050	not assigned.annotated	Dormancy-associated protein homolog 4 OS=Arabidopsis thaliana (sp|f4hv65|drmh4_arath : 87.0)
Vv15g06710	-3.18877	0.00249389	SPX domain-containing protein 3	Vitvi15g00674	#N/A		GO:0016036;
Vv18g08680	-3.14525	2.96663e-65	uncharacterized acetyltransferase At3g50280-like	#N/A	#N/A		GO:0003723; GO:0016747;
Vv14g14660	-3.12961	4.22378e-205	chalcone synthase	Vitvi14g01449	#N/A		GO:0009813; GO:0030639; GO:0016210; GO:0050350; GO:0102128; GO:0016020; K00660; K12644;
Vv06g07030	-3.09087	1.23861e-10	Copper transporter 6	Vitvi06g01729	Solute transport.channels.copper cation channel (COPT)	copper cation channel (COPT)	GO:0006878; GO:0035434; GO:0005375; GO:0005886; K14686;
Vv01g02710	-3.07461	5.55884e-10	unnamed protein product	Vitvi01g01912	not assigned.not annotated	no hits & (original description: none)
Vv19g03730	-3.05776	1.06454e-05	NA	Vitvi19g01912	#N/A
Vv05g08120	-3.04248	0.00993609	1-aminocyclopropane-1-carboxylate oxidase homolog 1	Vitvi05g01924	Enzyme classification.EC_1 oxidoreductases.EC_1.14 oxidoreductase acting on paired donor with incorporation or reduction of molecular oxygen	1-aminocyclopropane-1-carboxylate oxidase homolog 1 OS=Arabidopsis thaliana (sp|q84mb3|acch1_arath : 445.0) & Enzyme classification.EC_1 oxidoreductases.EC_1.14 oxidoreductase acting on paired donor with incorporation or reduction of molecular oxygen(50.1.13 : 162.2)	GO:0016491; GO:0046872;
VvMtg00200	-3.03899	6.87938e-06	ORF106	Vitvi00g04197	#N/A		GO:0006397;
Vv02g00680	-3.03877	6.34205e-23	disease resistance response protein 206	Vitvi02g01324	not assigned.annotated	Disease resistance response protein 206 OS=Pisum sativum (sp|p13240|dr206_pea : 247.0)	GO:0009699;
Vv11g12540	-3.0295	0.00646431	probable xyloglucan endotransglucosylase/hydrolase protein 23	Vitvi11g01266	#N/A		GO:0010411; GO:0042546; GO:0071555; GO:0004553; GO:0016762; GO:0005618; GO:0048046; K14504; K08235;
Vv13g01610	-3.02635	1.73418e-10	peroxidase 4-like	Vitvi13g00143	#N/A		GO:0006979; GO:0042744; GO:0098869; GO:0020037; GO:0046872; GO:0140825; GO:0005576; K00430;
Vv04g09130	-3.00815	1.06548e-06	uncharacterized protein LOC117912348 isoform X1	Vitvi04g02010	not assigned.not annotated	no hits & (original description: none)
Vv16g02980	-2.99857	3.24047e-22	probable non-specific lipid-transfer protein AKCS9	#N/A	#N/A		GO:0005576;
Vv03g10650	-2.98777	7.28701e-06	wall-associated receptor kinase-like 1	Vitvi03g00882	Protein modification.phosphorylation.TKL protein kinase superfamily.protein kinase (WAK/WAKL)	protein kinase (WAK/WAKL)	GO:0006468; GO:0004674; GO:0005524; GO:0030247; GO:0016020;
Vv06g03290	-2.98013	1.60895e-13	phenylalanine ammonia-lyase	#N/A	#N/A	#N/A	GO:0006559; GO:0009800; GO:0045548; GO:0005737; K10775;
Vv12g04090	-2.97396	0.00601866	hypothetical protein VITISV_027019	#N/A	#N/A		GO:0005509;
Vv11g01940	-2.95822	7.04819e-06	disease resistance protein RPS2 isoform X2	#N/A	#N/A		GO:0005515; GO:0043531; K13459;
Vv18g07680	-2.95741	0.0407491	PREDICTED: uncharacterized protein LOC104882526 isoform X1	Vitvi18g02651	#N/A
Vv07g22330	-2.94328	0.0234512	cytochrome P450 78A7	Vitvi07g01832	Enzyme classification.EC_1 oxidoreductases.EC_1.14 oxidoreductase acting on paired donor with incorporation or reduction of molecular oxygen	Cytochrome P450 78A7 OS=Arabidopsis thaliana (sp|q9fib0|c78a7_arath : 755.0) & Enzyme classification.EC_1 oxidoreductases.EC_1.14 oxidoreductase acting on paired donor with incorporation or reduction of molecular oxygen(50.1.13 : 302.1)	GO:0004497; GO:0005506; GO:0016705; GO:0020037; GO:0016020; K20619;
Vv12g06480	-2.9427	1.1301e-20	Cysteine-rich repeat secretory protein 38	Vitvi12g02419	#N/A
VvMtg00590	-2.93146	8.78121e-13	ORF104	Vitvi00g04782	#N/A		GO:0042773; GO:0008137; GO:0009507; GO:0009579; GO:0016020;
Vv06g11540	-2.91799	3.58048e-16	anthocyanidin 3-O-glucosyltransferase 7	Vitvi06g01100	Secondary metabolism.phenolics.flavonoid biosynthesis.flavonol glycosides.flavonol-3-O-rhamnosyltransferase	flavonol-3-O-rhamnosyltransferase	GO:0008194; K12930;
Vv13g13280	-2.89598	2.1257e-20	probable carboxylesterase 15	Vitvi13g01389	#N/A		GO:0016787;
Vv07g21440	-2.88547	0.00093001	abscisic acid 8'-hydroxylase 3-like precursor	Vitvi07g01751	Phytohormone action.abscisic acid.conjugation and degradation.abscisic acid hydroxylase	abscisic acid hydroxylase	GO:0004497; GO:0005506; GO:0016705; GO:0020037; GO:0016020; K09843;
Vv16g13050	-2.87905	0.0277775	NA	Vitvi16g04462	#N/A
Vv05g11700	-2.87561	1.67263e-108	chalcone synthase 2	Vitvi05g01044	Secondary metabolism.phenolics.flavonoid biosynthesis.chalcones.chalcone synthase activity.chalcone synthase (CHS)	chalcone synthase	GO:0030639; GO:0016210; GO:0050350; GO:0102128; K00660; K12644;
Vv12g10550	-2.86197	1.00393e-40	peroxidase N1-like	#N/A	#N/A		GO:0006979; GO:0042744; GO:0098869; GO:0020037; GO:0046872; GO:0140825; GO:0005576; K00430;
Vv03g08860	-2.83705	6.54587e-165	glucose acyltransferase 1	Vitvi03g00708	Protein homeostasis.proteolysis.serine-type peptidase activities.S10-class serine carboxypeptidase (SCPL)	serine carboxypeptidase	GO:0006508; GO:0019748; GO:0004185; GO:0016747; K16296;
Vv03g12280	-2.8279	1.4944e-07	ankyrin repeat-containing protein NPR4-like isoform X2	Vitvi03g01877	not assigned.not annotated	no hits & (original description: none)	GO:0016020;
Vv04g17490	-2.82596	2.11401e-11	putative cysteine desulfurase	Vitvi04g04502	#N/A	#N/A	GO:0003824;
Vv07g21880	-2.81719	0.0428827	L-ascorbate oxidase-like	#N/A	#N/A	#N/A	GO:0005507; GO:0008447; GO:0005576; GO:0016020;
Vv04g08320	-2.81422	0.00806128	putative WRKY transcription factor 51	Vitvi04g00760	RNA biosynthesis.transcriptional regulation.transcription factor (WRKY)	transcription factor (WRKY)	GO:0006355; GO:0003700; GO:0043565;
Vv11g01320	-2.81148	0.0141072	ankyrin repeat-containing protein At2g01680	Vitvi11g01349	#N/A		GO:0005515; GO:0016020;
Vv16g10560	-2.79253	0.00154139	PREDICTED: uncharacterized protein LOC109121431	Vitvi16g01039	#N/A
Vv11g08390	-2.78749	0.00252927	probable leucine-rich repeat receptor-like protein kinase At1g35710	#N/A	#N/A		GO:0006468; GO:0009755; GO:0004672; GO:0005515; GO:0005524; GO:0005886;
Vv18g24250	-2.78521	0.00019502	valencene synthase	Vitvi18g04694	#N/A		GO:0010333;
Vv02g03930	-2.77047	2.38001e-30	hypothetical protein JRO89_XS13G0163800	Vitvi02g04078	#N/A	#N/A
Vv08g04840	-2.76809	4.13092e-05	cationic peroxidase 1	Vitvi08g00823	not assigned.annotated	Cationic peroxidase 1 OS=Arachis hypogaea (sp|p22195|per1_arahy : 364.0)	GO:0006979; GO:0042744; GO:0098869; GO:0020037; GO:0046872; GO:0140825; GO:0005576; K00430;
Vv01g05090	-2.768	0.000140774	heavy metal-associated isoprenylated plant protein 37	Vitvi01g00394	not assigned.annotated	Heavy metal-associated isoprenylated plant protein 37 OS=Arabidopsis thaliana (sp|a2rvm8|hip37_arath : 122.0)	GO:0046872;
Vv01g09470	-2.76576	0.0492103	WAT1-related protein At3g28050-like	Vitvi01g00812	Solute transport.carrier-mediated transport.DMT superfamily.solute transporter (UmamiT)	solute transporter (UmamiT)	GO:0055085; GO:0022857; GO:0016020;
Vv06g07060	-2.76465	5.65489e-57	Copper transporter 1	Vitvi06g00560	Solute transport.channels.copper cation channel (COPT)	copper cation channel (COPT)	GO:0006878; GO:0035434; GO:0005375; GO:0016020; K14686;
Vv03g12290	-2.7598	1.22812e-07	hypothetical protein CK203_066366	#N/A	#N/A	#N/A	GO:0016020;
Vv01g03090	-2.756	9.05881e-55	leucoanthocyanidin reductase 1	Vitvi01g00234	Secondary metabolism.phenolics.flavonoid biosynthesis.anthocyanidins.leucoanthocyanidin reductase	leucoanthocyanidin reductase	GO:0000166; GO:0033788; K13081;
Vv05g00820	-2.73826	4.93521e-05	major allergen Pru av 1	Vitvi05g01759	not assigned.annotated	Major allergen Pru av 1 OS=Prunus avium (sp|o24248|pru1_pruav : 197.0)	GO:0006952; GO:0009607; GO:0009738; GO:0043086; GO:0080163; GO:0004864; GO:0010427; GO:0038023; GO:0005737;
Vv10g04150	-2.73214	1.98779e-89	RecName: Full=Anthocyanidin reductase ((2S)-flavan-3-ol-forming)	Vitvi10g02185	#N/A		GO:0009813; GO:0016616; GO:0016854; GO:0033729; GO:0050661; K08695;
Vv06g02470	-2.71694	0.000327822	extensin-1-like	#N/A	#N/A	#N/A
Vv13g01700	-2.70776	7.93722e-15	Adenine/guanine permease AZG1	Vitvi13g00150	#N/A		GO:0015853; GO:0015854; GO:1904823; GO:0005345; GO:0005886; K06901;
Vv17g06720	-2.70665	3.12313e-05	transcription factor PRE3	Vitvi17g00569	#N/A		GO:0006355; GO:0040008; GO:0046983;
Vv18g14720	-2.70572	1.38761e-05	vacuolar iron transporter homolog 2	Vitvi18g01307	#N/A		GO:0006880; GO:0030026; GO:0034755; GO:0071421; GO:0005381; GO:0005384; GO:0016020; K22736;
Vv07g18890	-2.69196	3.82311e-10	probable xyloglucan endotransglucosylase/hydrolase protein 7	Vitvi07g04661	#N/A	#N/A	GO:0010411; GO:0042546; GO:0071555; GO:0004553; GO:0016762; GO:0005618; GO:0048046; K08235;
Vv12g10540	-2.68097	2.34887e-10	cationic peroxidase 2	#N/A	#N/A		GO:0006979; GO:0042744; GO:0004601; GO:0020037; K00430;
Vv15g00900	-2.652	0.0239729	Retrovirus-related Pol polyprotein from transposon RE1	#N/A	#N/A		GO:0015074; GO:0003676; GO:0008270; GO:0016628;
Vv02g00670	-2.63956	1.98899e-16	Disease resistance response protein 206	Vitvi02g01323	not assigned.annotated	Disease resistance response protein 206 OS=Pisum sativum (sp|p13240|dr206_pea : 247.0)	GO:0009699;
Vv15g09750	-2.63924	4.59847e-65	MYBPA1 protein	Vitvi15g00938	#N/A		K09422;
Vv13g19830	-2.63606	0.0481336	non-specific lipid-transfer protein 8	Vitvi13g01854	#N/A		GO:0006869; GO:0008289; GO:0005576;
Vv03g12420	-2.62351	0.000142723	ankyrin repeat-containing protein NPR4-like isoform X2	#N/A	#N/A	#N/A	GO:0016020;
Vv15g10820	-2.60926	4.6979e-07	PREDICTED: uncharacterized protein LOC100261908	Vitvi15g01629	#N/A
Vv03g12270	-2.60747	9.19273e-12	hypothetical protein CK203_066365	#N/A	#N/A	#N/A
Vv16g07670	-2.58976	0.0431691	chalcone synthase	#N/A	#N/A		GO:0009058; GO:0050350;
Vv16g09860	-2.58503	1.44143e-08	stilbene synthase 2	#N/A	#N/A		GO:0030639; GO:0050350;
Vv13g07470	-2.57178	0.0070894	protein NUCLEAR FUSION DEFECTIVE 4	Vitvi13g00680	#N/A
Vv19g07810	-2.57018	0.0458258	Cytochrome P450 71D10	Vitvi19g04262	#N/A		GO:0004497; GO:0005506; GO:0016705; GO:0020037; GO:0016020;
Vv16g09870	-2.56915	2.42149e-14	stilbene synthase 6-like	#N/A	#N/A		GO:0030639; GO:0050350; K13232; K00660; K12644;
Vv18g04950	-2.56208	0.0226973	protein EXORDIUM	Vitvi18g00431	#N/A		GO:0005615;
Vv07g21850	-2.54865	1.14107e-05	L-ascorbate oxidase	Vitvi07g02676	Enzyme classification.EC_1 oxidoreductases.EC_1.10 oxidoreductase acting on diphenol or related substance as donor	Enzyme classification.EC_1 oxidoreductases.EC_1.10 oxidoreductase acting on diphenol or related substance as donor(50.1.10 : 738.1) & L-ascorbate oxidase OS=Nicotiana tabacum (sp|q40588|aso_tobac : 550.0)	GO:0005507; GO:0008447; GO:0005576; K00423;
Vv08g10000	-2.54219	0.00103038	Protein NRT1/ PTR family 5.6	Vitvi08g04251	#N/A	#N/A	GO:0035442; GO:0042939; GO:0042937; GO:0071916; GO:0016020; K14638;
Vv05g18140	-2.53899	0.00435754	2-alkenal reductase (NADP(+)-dependent)	#N/A	#N/A	#N/A	GO:0032440;
VvMtg01560	-2.53422	0.0180591	hypothetical protein DVH24_042166	Vitvi00g04355	#N/A
Vv18g07860	-2.51089	4.06605e-61	Cytochrome B5 isoform D	Vitvi18g00687	#N/A		GO:0020037; GO:0046872; GO:0016020; K23490;
Vv05g05590	-2.51049	1.80176e-25	primary amine oxidase	Vitvi05g00483	Polyamine metabolism.polyamine degradation.copper-containing amine oxidase (CuAO)	copper-containing amine oxidase (CuAO)	GO:0009308; GO:0005507; GO:0048038; GO:0052593; GO:0052594; GO:0052596; K00276;
Vv13g08580	-2.50533	0.0137312	glucomannan 4-beta-mannosyltransferase 9	Vitvi13g00754	#N/A		GO:0016757; GO:0016020; K13680;
Vv12g13460	-2.49939	0.0492157	spliceosome-associated protein 130 A-like	#N/A	#N/A		GO:0000398; GO:0003676; GO:0030620; GO:0005634; GO:0005686;
Vv07g20520	-2.49234	0.000372274	PAMP-induced secreted peptide 2	#N/A	#N/A	#N/A	GO:0045087; GO:0050793;
Vv06g16240	-2.48564	0.000277261	Secoisolariciresinol dehydrogenase	Vitvi06g01538	not assigned.annotated	Secoisolariciresinol dehydrogenase (Fragment) OS=Forsythia intermedia (sp|q94kl7|sild_forin : 271.0)	GO:0016616;
VvMtg00870	-2.48452	0.0106246	hypothetical protein L6164_037825	Vitvi00g04536	#N/A
Vv03g09270	-2.47665	0.00425219	basic form of pathogenesis-related protein 1	Vitvi03g01651	not assigned.annotated	Basic form of pathogenesis-related protein 1 OS=Nicotiana tabacum (sp|p11670|prb1_tobac : 213.0)	GO:0009607; GO:0005615; K13449;
Vv17g06130	-2.45607	7.61447e-13	HIPL1 protein isoform X1	Vitvi17g00514	#N/A		GO:0003824; GO:0016020;
Vv07g04360	-2.45537	0.000148035	protein EXORDIUM-like 2	Vitvi07g00361	not assigned.annotated	Protein EXORDIUM-like 2 OS=Arabidopsis thaliana (sp|q9fe06|exol2_arath : 228.0)	GO:0005615;
Vv13g04010	-2.45075	0.0394675	hypothetical protein CK203_010211	Vitvi13g01981	#N/A		GO:0016020;
Vv12g01780	-2.44821	0.0129991	LRR receptor-like serine/threonine-protein kinase FLS2	#N/A	#N/A		GO:0006468; GO:0004672; GO:0005524; GO:0016020;
Vv07g18390	-2.44596	1.92459e-13	Serine hydroxymethyltransferase	Vitvi07g02608	Photosynthesis.photorespiration.serine hydroxymethyltransferase (SHM)	serine hydroxymethyltransferase	GO:0006565; GO:0019264; GO:0032259; GO:0035999; GO:0046655; GO:0004372; GO:0008168; GO:0008270; GO:0030170; GO:0070905; GO:0005737; K00600;
Vv14g14650	-2.44262	2.24971e-78	chalcone synthase	Vitvi14g01449	#N/A		GO:0009813; GO:0030639; GO:0016210; GO:0050350; GO:0102128; GO:0016020; K00660; K12644;
Vv05g15440	-2.43836	0.0360237	ankyrin repeat-containing protein ITN1 isoform X1	Vitvi05g02157	not assigned.annotated	Ankyrin repeat-containing protein ITN1 OS=Arabidopsis thaliana (sp|q9c7a2|itn1_arath : 100.0)	GO:0005515; GO:0016020;
Vv08g17100	-2.42972	3.32985e-05	unnamed protein product	Vitvi08g04416	#N/A	#N/A
Vv04g16670	-2.4293	0.0013953	uncharacterized protein LOC117912742	Vitvi04g04471	#N/A	#N/A
Vv04g01080	-2.41132	0.000110239	beta-fructofuranosidase	Vitvi04g00094	Carbohydrate metabolism.sucrose metabolism.degradation.invertase activities.acid beta-fructofuranosidase (CWIN)	acid beta-fructofuranosidase (CWIN)	GO:0005975; GO:0004553; K01193;
Vv05g17370	-2.39107	0.0300705	Chitinase 5	Vitvi05g04535	#N/A	#N/A	GO:0005975; GO:0006032; GO:0016998; GO:0004568; GO:0008061;
Vv17g00670	-2.38635	2.37462e-06	PREDICTED: uncharacterized protein LOC100257713 isoform X1	Vitvi17g00064	#N/A		K17592;
Vv16g07560	-2.37931	1.96628e-10	21 kDa protein	Vitvi16g00744	#N/A		GO:0043086; GO:0004857;
Vv17g04060	-2.37798	0.00876217	LysM domain-containing GPI-anchored protein 1	Vitvi17g01407	#N/A		GO:0005886;
Vv05g00790	-2.37289	1.26099e-09	major allergen Pru av 1	Vitvi05g00071	not assigned.annotated	no description available(sp|a0a024b404|fra15_fraan : 208.0)	GO:0006952; GO:0009607; GO:0009738; GO:0043086; GO:0080163; GO:0004864; GO:0010427; GO:0038023; GO:0005737;
Vv03g13840	-2.36768	0.0178943	Cysteine-rich receptor-like protein kinase 8	Vitvi03g04471	#N/A	#N/A	GO:0006468; GO:0004674; GO:0005524; GO:0030246; GO:0016020;
Vv04g07790	-2.36236	1.80801e-17	Glutamate receptor 2.7	Vitvi04g00680	Solute transport.channels.ligand-gated cation channel (GLR)	ligand-gated cation channel (GLR)	GO:0034220; GO:0015276; GO:0016020; K05387;
Vv06g12470	-2.35297	0.000529859	flavonoid 3'	#N/A	#N/A	#N/A	GO:0004497; GO:0005506; GO:0016705; GO:0020037; GO:0016020; K13083;
Vv02g08890	-2.35183	0.0499799	Aluminum-activated malate transporter 12	Vitvi02g00671	Solute transport.channels.anion channel (QUAC/ALMT)	anion channel (QUAC/ALMT)	GO:0015743; GO:0098656; GO:0016020; K25841;
Vv06g06910	-2.34564	0.00239607	glutathione S-transferase U7	Vitvi06g01724	Protein modification.S-glutathionylation.glutathione S-transferase activities.class tau glutathione S-transferase	class tau glutathione S-transferase	GO:0006749; GO:0042221; GO:0004364; GO:0005515; K00799;
Vv14g20860	-2.34239	1.39089e-14	PREDICTED: uncharacterized protein LOC100266209	Vitvi14g01967	#N/A		GO:0016020;
Vv18g21560	-2.32666	4.38423e-07	protein NRT1/ PTR FAMILY 5.10-like	#N/A	#N/A		GO:0035442; GO:0042939; GO:0042937; GO:0071916; GO:0016020; K14638;
Vv04g14740	-2.3144	0.00915629	Thaumatin-like protein 1	Vitvi04g01471	not assigned.annotated	Thaumatin-like protein 1 OS=Arabidopsis thaliana (sp|a0a1p8b554|thlp1_arath : 299.0)	GO:0006952; GO:0016020;
Vv18g02320	-2.31434	1.23635e-11	NA	Vitvi18g04036	#N/A
Vv04g07750	-2.30139	0.00627247	Glutamate receptor 2.7	#N/A	#N/A	#N/A	GO:0034220; GO:0015276; GO:0016020; K05387;
Vv04g17480	-2.30028	3.19846e-17	putative cysteine desulfurase	Vitvi04g01674	not assigned.not annotated	no hits & (original description: none)	GO:0003824;
Vv14g20030	-2.29428	1.08741e-07	putative WRKY transcription factor 72	Vitvi14g01907	#N/A		GO:0006355; GO:0006952; GO:0003700; GO:0043565;
Vv14g07310	-2.29321	2.36401e-09	hypothetical protein VITISV_026728	Vitvi14g04225	#N/A
Vv19g09240	-2.2922	2.17254e-06	Heavy metal-associated isoprenylated plant protein 47	#N/A	#N/A
Vv19g09090	-2.28521	9.86855e-56	chaperone protein dnaJ 11	Vitvi19g00775	#N/A
Vv18g05340	-2.2643	0.0156208	cationic peroxidase 1-like isoform X1	Vitvi18g00473	#N/A		GO:0006979; GO:0042744; GO:0098869; GO:0020037; GO:0046872; GO:0140825; GO:0005576; K00430;
Vv19g01820	-2.26348	0.0230586	glutamate receptor 2.8-like	Vitvi19g01847	#N/A		GO:0015276; GO:0016020; K05387;
Vv16g09840	-2.2625	1.25175e-08	stilbene synthase 1	#N/A	#N/A		GO:0030639; GO:0050350; K13232; K00660; K12644;
Vv05g00840	-2.25723	0.000566177	major allergen Pru av 1	Vitvi05g01760	not assigned.annotated	no description available(sp|a0a024b404|fra15_fraan : 207.0)	GO:0006952; GO:0009607; GO:0009738; GO:0043086; GO:0080163; GO:0004864; GO:0010427; GO:0038023; GO:0005737;
Vv01g09310	-2.25545	2.25866e-05	hypothetical protein VITISV_009110	Vitvi01g04201	#N/A	#N/A	GO:0016020;
Vv18g08880	-2.25474	0.00510701	hypothetical protein CK203_024738	Vitvi18g00780	#N/A		GO:0006629; GO:0004806; GO:0016020;
Vv12g11160	-2.23142	1.56808e-18	probable WRKY transcription factor 9	Vitvi12g01676	#N/A		GO:0006355; GO:0003700; GO:0043565;
Vv17g07580	-2.23075	0.000868349	probable receptor-like protein kinase At5g61350	Vitvi17g00644	#N/A		GO:0006468; GO:0004672; GO:0005524;
Vv02g04950	-2.22994	5.26132e-81	leucoanthocyanidin dioxygenase	Vitvi02g00435	Secondary metabolism.phenolics.flavonoid biosynthesis.anthocyanidins.anthocyanidin synthase	anthocyanidin synthase	GO:0046872; GO:0051213; K05277;
Vv17g08910	-2.22595	1.96999e-26	Snakin-2	Vitvi17g00750	#N/A
Vv08g06350	-2.22177	0.00332399	unnamed protein product	Vitvi08g04165	#N/A	#N/A	GO:0006508; GO:0004185; K16297;
Vv12g04010	-2.21939	2.88713e-14	hypothetical protein VITISV_027019	#N/A	#N/A		GO:0005509;
Vv12g11640	-2.21665	0.0403713	TMV resistance protein N	#N/A	#N/A		GO:0007165; GO:0005515;
Vv18g02060	-2.20871	0.000514695	unnamed protein product	Vitvi18g00191	#N/A		GO:0009809; GO:0045551;
Vv14g15060	-2.2086	6.52571e-16	long chain base biosynthesis protein 2a isoform X2	Vitvi14g01481	#N/A		GO:0009435; GO:0046512; GO:0046513; GO:0004758; GO:0030170; GO:0005789; GO:0017059; K00654;
Vv05g00830	-2.1997	0.0032064	major allergen Pru av 1-like	Vitvi05g00072	not assigned.annotated	no description available(sp|a0a024b404|fra15_fraan : 206.0)	GO:0006952; GO:0009607; GO:0009738; GO:0043086; GO:0080163; GO:0004864; GO:0010427; GO:0038023; GO:0005737;
Vv02g04410	-2.19712	0.000220461	thaumatin-like protein	Vitvi02g00393	not assigned.annotated	Thaumatin-like protein OS=Actinidia deliciosa (sp|p81370|tlp_actde : 304.0)	GO:0006952;
Vv10g07250	-2.19114	2.59704e-27	Trans-resveratrol di-O-methyltransferase	Vitvi10g01779	#N/A		GO:0032259; GO:0008171; GO:0046983; K22588;
Vv08g16830	-2.18367	1.13907e-37	polygalacturonase-inhibiting protein	Vitvi08g01844	External stimuli response.pathogen.defense mechanisms.pathogen polygalacturonase inhibitor (PGIP)	pathogen polygalacturonase inhibitor (PGIP)	GO:0006952; GO:0005515; GO:0005576; GO:0016020;
Vv09g06590	-2.17946	1.58046e-14	Crocetin glucosyltransferase	Vitvi09g00582	#N/A		GO:0008194;
Vv14g17060	-2.16845	3.21592e-05	putative pectate lyase 22	Vitvi14g01635	#N/A		GO:0045490; GO:0030570; GO:0046872; K01728;
Vv14g19210	-2.16519	1.45499e-10	AAA-ATPase ASD	#N/A	#N/A		GO:0006950; GO:0005524; GO:0016887; K08900;
Vv12g14370	-2.15714	2.50647e-26	PREDICTED: uncharacterized protein LOC100267991	Vitvi12g02039	#N/A		GO:0010951; GO:0004867;
Vv06g14490	-2.15247	0.0482746	lysosomal Pro-X carboxypeptidase	Vitvi06g01937	Protein homeostasis.proteolysis.serine-type peptidase activities.S28-class serine carboxypeptidase	S28-class serine carboxypeptidase	GO:0006508; GO:0004180; GO:0008236; K01285;
Vv05g05600	-2.14584	3.36739e-33	G-type lectin S-receptor-like serine/threonine-protein kinase LECRK3	Vitvi05g00484	Enzyme classification.EC_2 transferases.EC_2.7 transferase transferring phosphorus-containing group	G-type lectin S-receptor-like serine/threonine-protein kinase LECRK3 OS=Oryza sativa subsp. indica (sp|q25ag3|lerk3_orysi : 341.0) & Enzyme classification.EC_2 transferases.EC_2.7 transferase transferring phosphorus-containing group(50.2.7 : 132.8)	GO:0006468; GO:0048544; GO:0004672; GO:0005524;
Vv10g10430	-2.14476	1.40742e-06	G-type lectin S-receptor-like serine/threonine-protein kinase At1g11410 isoform X1	#N/A	#N/A		GO:0006468; GO:0048544; GO:0004674; GO:0005524; GO:0030246; GO:0106310;
Vv17g02580	-2.14454	4.73453e-05	Thaumatin-like protein	Vitvi17g00217	#N/A		GO:0006952;
Vv19g01660	-2.14275	2.04825e-05	NA	Vitvi19g04055	#N/A
Vv01g05580	-2.13109	0.000752234	MLP-like protein 31	Vitvi01g01981	not assigned.annotated	MLP-like protein 28 OS=Arabidopsis thaliana (sp|q9ssk9|mlp28_arath : 142.0)	GO:0006952;
Vv12g12710	-2.1303	3.87617e-07	Glutelin type-A 2	Vitvi12g01876	#N/A		GO:0045735;
Vv16g11110	-2.12473	6.32123e-34	Protein detoxification 34	Vitvi16g01915	#N/A		GO:1990961; GO:0015297; GO:0042910; GO:0016020; K03327;
Vv05g08680	-2.1204	0.0115364	probable inorganic phosphate transporter 1-3	Vitvi05g00734	Solute transport.carrier-mediated transport.MFS superfamily.phosphate transporter (PHT1)	phosphate transporter (PHT1)	GO:0006817; GO:0055085; GO:0005315; GO:0016020; K08176;
Vv10g08460	-2.11641	2.84941e-07	hypothetical protein VITISV_029934	Vitvi10g04371	#N/A
Vv10g08480	-2.11581	3.17282e-09	unnamed protein product	Vitvi10g00617	#N/A		GO:0006355; GO:0003700; GO:0043565;
Vv16g09640	-2.11507	1.30333e-30	stilbene synthase 5-like	#N/A	#N/A		GO:0030639; GO:0050350; K13232; K00660; K12644;
Vv10g04640	-2.11303	0.000485871	unnamed protein product	Vitvi10g04227	#N/A		GO:0048544; GO:0004674;
Vv17g00610	-2.11183	4.12479e-12	unnamed protein product	Vitvi17g01326	#N/A
Vv12g13570	-2.10952	2.63211e-07	MLO-like protein 4	Vitvi12g01965	#N/A		GO:0006952; GO:0016020; K08472;
Vv11g08380	-2.10141	0.000771017	putative leucine-rich repeat receptor-like protein kinase	#N/A	#N/A		GO:0006468; GO:0004672; GO:0005515; GO:0005524; GO:0016020;
Vv05g00770	-2.10056	0.00690694	Major allergen Pru ar 1	Vitvi05g01754	not assigned.annotated	Major allergen Pru ar 1 OS=Prunus armeniaca (sp|o50001|pru1_pruar : 219.0)	GO:0006952; GO:0009738; GO:0043086; GO:0004864; GO:0010427; GO:0038023;
Vv14g19190	-2.09159	0.00133917	AAA-ATPase ASD	#N/A	#N/A		GO:0006950; GO:0005524; GO:0016887; GO:0016020;
Vv16g12160	-2.09144	3.87401e-20	putative inactive leucine-rich repeat receptor kinase XIAO	#N/A	#N/A		GO:0016310; GO:0016301; GO:0016020;
Vv12g08280	-2.08993	1.23297e-10	Receptor like protein 30	#N/A	#N/A		GO:0005515; GO:0016020;
Vv05g05030	-2.0789	7.34886e-08	Basic 7S globulin	Vitvi05g00431	Protein homeostasis.proteolysis.aspartic-type peptidase activities.A1-class protease (Pepsin)	pepsin-type protease	GO:0006508; GO:0004190;
Vv07g14380	-2.0729	5.97022e-05	PREDICTED: uncharacterized protein LOC100258110	Vitvi07g04438	#N/A	#N/A	GO:0005515; GO:0016020;
Vv02g05310	-2.07229	0.000602217	protein LITTLE ZIPPER 1 isoform X1	#N/A	#N/A	#N/A
Vv16g02100	-2.07092	8.07351e-28	UDP-glucose:flavonoid 3-O-glucosyltransferase	Vitvi16g00156	#N/A		GO:0009718; GO:0033303; GO:0033485; GO:0047213; GO:0047893; GO:0102360; GO:0102425; K12930;
Vv08g05780	-2.06741	3.37187e-47	dihydrofolate reductase-like	Vitvi08g02107	not assigned.not annotated	no hits & (original description: none)	GO:0016787; GO:0005737;
Vv01g02700	-2.05255	0.00420117	unnamed protein product	Vitvi01g04050	#N/A	#N/A
Vv01g11760	-2.04736	2.17574e-25	uncharacterized protein LOC117924322	Vitvi01g01085	not assigned.not annotated	no hits & (original description: none)
Vv10g10970	-2.04665	0.000214283	protein TIFY 5A	Vitvi10g00828	#N/A		K13464;
Vv02g07710	-2.04647	0.00410808	PREDICTED: uncharacterized protein LOC100853176	Vitvi13g04610	#N/A	#N/A	GO:0005576;
Vv08g15140	-2.04632	7.75457e-35	Glucan endo-1	Vitvi08g01701	Enzyme classification.EC_3 hydrolases.EC_3.2 glycosylase	Enzyme classification.EC_3 hydrolases.EC_3.2 glycosylase(50.3.2 : 450.6) & Glucan endo-1,3-beta-glucosidase, basic isoform OS=Prunus persica (sp|p52408|e13b_prupe : 419.0)	GO:0005975; GO:0042973; K25108;
Vv17g07670	-2.04466	0.000554538	hypothetical protein CK203_030922	Vitvi17g04179	#N/A
Vv09g02720	-2.04255	0.00077238	putative leucine-rich repeat receptor-like serine/threonine-protein kinase At2g19230	Vitvi09g01551	#N/A		GO:0006468; GO:0004674; GO:0005515; GO:0005524; GO:0016020;
Vv12g07540	-2.03623	0.000159729	PREDICTED: uncharacterized protein LOC100251039	#N/A	#N/A
Vv12g04060	-2.0294	0.00870042	hypothetical protein VITISV_027019	Vitvi12g02340	#N/A		GO:0005509;
Vv19g05700	-2.02702	0.000569677	ankyrin repeat-containing protein At5g02620-like	Vitvi19g04211	#N/A		GO:0005515;
Vv19g06620	-2.02679	1.50685e-07	GDSL esterase/lipase	Vitvi19g00514	#N/A		GO:0016788; GO:0016020;
Vv16g09580	-2.02518	3.03252e-29	stilbene synthase 5-like	#N/A	#N/A		GO:0030639; GO:0050350; K13232; K00660; K12644;
Vv10g04660	-2.02518	0.00436718	G-type lectin S-receptor-like serine/threonine-protein kinase At1g11410 isoform X1	Vitvi10g04421	#N/A		GO:0006468; GO:0048544; GO:0004672; GO:0005524;
Vv02g04450	-2.02211	0.00741034	protein P21-like	Vitvi02g01406	not assigned.annotated	Thaumatin-like protein OS=Actinidia deliciosa (sp|p81370|tlp_actde : 295.0)	GO:0006952;
Vv03g08470	-2.00772	0.029653	MATH domain and coiled-coil domain-containing protein At2g05420 isoform X2	Vitvi03g00689	not assigned.annotated	Ubiquitin carboxyl-terminal hydrolase 12 OS=Arabidopsis thaliana (sp|q9fpt1|ubp12_arath : 97.8)	GO:0005515;
Vv19g02770	-2.00607	3.38775e-18	PREDICTED: uncharacterized protein LOC100250261	Vitvi19g01873	#N/A		GO:0016020;
Vv05g08530	-2.00471	0.0309154	proline-rich 33 kDa extensin-related protein-like	Vitvi05g00726	not assigned.not annotated	no hits & (original description: none)
Vv08g07460	-2.00324	0.00517335	MLO11 protein	Vitvi08g01055	not assigned.annotated	MLO-like protein 6 OS=Arabidopsis thaliana (sp|q94kb7|mlo6_arath : 675.0)	GO:0006952; GO:0009607; GO:0005516; GO:0016020; K08472;
Supp Table S5B	List of annotated up-regulated DEGs--> 132 genes with padj < 0,05 and log2FC >2
RNA-SEQ ANALYSIS RESULTS: RELATIVE GENE EXPRESSIONS of etha_6h_1mM compared to etha_6h_0mM
RNA-seq on 3-week-old grapevine cell cultures (Vitis vinifera cv. Gamay Fréaux)
Alignment on Chasselas 2024.
--> 132 genes with padj < 0,05 and log2FC >2
Gene ID	log2FoldChange	padj	Functional annotation	Correspondance Vv --> Vitvi	Mapman names	Mapman description	GO terms associate with the gene
Vv01g00950	2.2175	0.00392003	disease resistance protein RPM1	Vitvi01g04015	#N/A	#N/A	GO:0043531;
Vv01g04620	2.0267	8.4464e-34	nuclear poly(A) polymerase 1 isoform X1	Vitvi01g00355	RNA processing.RNA 3'-end processing.mRNA polyadenylation.poly(A) RNA polymerase activity.poly(A) RNA polymerase	poly(A) RNA polymerase	GO:0006378; GO:0003723; GO:0005524; GO:0016779; GO:0046872; K14376;
Vv01g05210	2.04336	5.27677e-06	DnaJ-like subfamily B member 8	Vitvi01g00408	not assigned.not annotated	no hits & (original description: none)
Vv01g07500	2.82095	0.000320925	Cytochrome P450 71B34	Vitvi01g02026	Enzyme classification.EC_1 oxidoreductases.EC_1.14 oxidoreductase acting on paired donor with incorporation or reduction of molecular oxygen	Cytochrome P450 71B34 OS=Arabidopsis thaliana (sp|q9lip6|c71bv_arath : 536.0) & Enzyme classification.EC_1 oxidoreductases.EC_1.14 oxidoreductase acting on paired donor with incorporation or reduction of molecular oxygen(50.1.13 : 403.4)	GO:0004497; GO:0005506; GO:0016705; GO:0020037; GO:0016020; K01773; K20617;
Vv01g08070	2.58162	0.000840107	LysM domain receptor-like kinase 3	Vitvi01g02041	Protein modification.phosphorylation.TKL protein kinase superfamily.protein kinase (LysM)	protein kinase (LysM)	GO:0006468; GO:0045087; GO:0005524; GO:0019199; GO:0005886;
Vv01g08810	2.6481	1.05879e-10	probable inactive poly [ADP-ribose] polymerase SRO2	Vitvi01g00729	not assigned.annotated	Probable inactive poly [ADP-ribose] polymerase SRO2 OS=Arabidopsis thaliana (sp|q9zud9|sro2_arath : 258.0)	GO:0003950;
Vv01g08940	2.33726	0.000203444	Polyamine oxidase	Vitvi01g00742	Polyamine metabolism.polyamine degradation.FAD-dependent polyamine oxidase activities.cytosolic polyamine oxidase (PAO1)	cytosolic polyamine oxidase (PAO1)	GO:0016491; K13366;
Vv01g09500	2.527	0.000603037	WAT1-related protein At1g70260	Vitvi01g00815	Solute transport.carrier-mediated transport.DMT superfamily.solute transporter (UmamiT)	solute transporter (UmamiT)	GO:0055085; GO:0022857; GO:0016020;
Vv01g09520	2.27751	0.00944856	MLP-like protein 423	Vitvi01g00816	not assigned.annotated	MLP-like protein 423 OS=Arabidopsis thaliana (sp|q93vr4|ml423_arath : 177.0)	GO:0006952; GO:0009738; GO:0043086; GO:0004864; GO:0010427; GO:0038023;
Vv01g11820	2.60853	0.0112882	Phosphate transporter PHO1-like 3	Vitvi01g01071	Solute transport.carrier-mediated transport.IT superfamily.phosphate transporter (PHO)	phosphate transporter (PHO)	GO:0006817; GO:0016020; K24195;
Vv01g13380	6.11008	0.0146327	uncharacterized protein LOC117920835	Vitvi01g04347	#N/A	#N/A
Vv01g14090	2.42014	2.63355e-16	defensin Ec-AMP-D2	Vitvi01g01476	External stimuli response.pathogen.defense mechanisms.defensin activities.defensin (PDF2)	defensin (PDF2)	GO:0031640; GO:0050832;
Vv01g15260	6.41161	0.000272185	probable calcium-binding protein CML31	#N/A	#N/A	#N/A	GO:0005509;
Vv01g15300	2.65606	0.021586	probable calcium-binding protein CML31	#N/A	#N/A	#N/A	GO:0050790; GO:0005509; GO:0030234;
Vv01g15310	2.23066	0.0017249	probable calcium-binding protein CML31	#N/A	#N/A	#N/A	GO:0050790; GO:0005509; GO:0030234;
Vv02g00210	2.05788	0.00554378	Beta-carotene 3-hydroxylase 1	Vitvi02g00020	Secondary metabolism.terpenoids.carotenoid biosynthesis.xanthophylls.carotenoid hydroxylase activities.carotenoid beta-ring hydroxylase (BCH)	carotenoid beta ring hydroxylase	GO:0016117; GO:0005506; GO:0016491; GO:0031969; K15746;
Vv02g00580	2.05164	5.43016e-07	calmodulin-interacting protein 111 isoform X1	Vitvi02g00060	not assigned.annotated	Katanin p60 ATPase-containing subunit A1 OS=Arabidopsis thaliana (sp|q9sex2|ktna1_arath : 212.0)	GO:0005524; GO:0016887; GO:0005741; K22530;
Vv02g04280	4.80944	0.0474922	hypothetical protein CK203_013901	Vitvi02g04090	#N/A	#N/A
Vv02g04690	2.13248	0.0113983	Disease resistance protein RGA2	#N/A	#N/A	#N/A	GO:0006952; GO:0051707; GO:0043531;
Vv02g05530	2.05669	0.0351597	IRK-interacting protein	Vitvi02g00477	not assigned.annotated	IRK-interacting protein OS=Arabidopsis thaliana (sp|q9lxu9|irki_arath : 236.0)
Vv02g07110	3.02585	1.19982e-05	unnamed protein product	#N/A	#N/A	#N/A
Vv02g08930	2.4848	0.0219264	hypothetical protein VITISV_018728	Vitvi02g04200	#N/A	#N/A	GO:0016846;
Vv02g09470	2.21955	0.00998142	(R)-mandelonitrile lyase-like	Vitvi02g00728	not assigned.annotated	(R)-mandelonitrile lyase-like OS=Arabidopsis thaliana (sp|q9ssm2|mdll_arath : 783.0)	GO:0016614; GO:0016829; GO:0050660;
Vv03g05550	2.27106	1.33985e-05	transmembrane protein 45B	Vitvi03g00405	not assigned.not annotated	no hits & (original description: none)	GO:0016020;
Vv03g06540	2.27363	0.0194795	hypothetical protein CK203_069961	#N/A	#N/A	#N/A	GO:0045003; GO:0051701; GO:0071248; GO:0071480;
Vv03g09360	4.81355	0.037158	L-type lectin-domain containing receptor kinase IX.1	Vitvi03g01654	not assigned.not annotated	no hits & (original description: none)	GO:0016310; GO:0016301; GO:0030246; GO:0016020;
Vv04g01500	5.6989	2.14918e-06	17.3 kDa class II heat shock protein-like	Vitvi04g01794	Protein homeostasis.protein quality control.smallHsp holdase chaperone activities.class-C-II protein	class-C-II small heat-shock-responsive protein	GO:0006457; GO:0009408; GO:0009651; GO:0042542; GO:0051259; GO:0043621; GO:0051082; K13993;
Vv04g01510	2.73325	0.0389568	17.1 kDa class II heat shock protein-like	Vitvi04g01795	Protein homeostasis.protein quality control.smallHsp holdase chaperone activities.class-C-II protein	class-C-II small heat-shock-responsive protein	GO:0006457; GO:0009408; GO:0009651; GO:0042542; GO:0051259; GO:0043621; GO:0051082; K13993;
Vv04g01570	2.41829	0.00114015	17.3 kDa class II heat shock protein	Vitvi04g04041	#N/A	#N/A	GO:0006457; GO:0009408; GO:0009651; GO:0042542; GO:0051259; GO:0043621; GO:0051082; K13993;
Vv04g01590	3.79409	0.0308088	17.3 kDa class II heat shock protein	#N/A	#N/A	#N/A	GO:0006457; GO:0009408; GO:0009651; GO:0042542; GO:0051259; GO:0043621; GO:0051082; K13993;
Vv04g01610	2.20005	1.50035e-05	17.3 kDa class II heat shock protein-like	Vitvi04g00135	Protein homeostasis.protein quality control.smallHsp holdase chaperone activities.class-C-II protein	class-C-II small heat-shock-responsive protein	GO:0006457; GO:0009408; GO:0009651; GO:0042542; GO:0051259; GO:0043621; GO:0051082; K13993;
Vv04g06720	5.15447	0.0434724	heparanase-like protein 3	Vitvi04g01926	not assigned.annotated	Heparanase-like protein 3 OS=Arabidopsis thaliana (sp|q9fzp1|hpse3_arath : 642.0)	GO:0016798; GO:0016020;
Vv04g09710	2.28833	0.0310199	importin-5 isoform X1	Vitvi04g00947	Protein translocation.nucleus.nucleocytoplasmic transport.karyopherin beta transport receptors.import karyopherin (IMB3)	IMB3 nucleocytoplasmic import karyopherin	GO:0006606; GO:0005737; K20222;
Vv04g10800	5.26825	0.0428106	hypothetical protein VITISV_031023	Vitvi03g04303	#N/A	#N/A
Vv04g15470	2.20602	7.6361e-07	thiosulfate sulfurtransferase 16	Vitvi04g01540	not assigned.annotated	Rhodanese-like domain-containing protein 15, chloroplastic OS=Arabidopsis thaliana (sp|q38853|str15_arath : 179.0)
Vv05g07660	4.66069	0.0434724	hypothetical protein I3760_01G186400	Vitvi05g04160	#N/A	#N/A
Vv05g07670	5.15241	2.36607e-07	hypothetical protein VITISV_025111	Vitvi05g01909	not assigned.not annotated	no hits & (original description: none)
Vv05g08780	2.4572	0.0102964	PREDICTED: uncharacterized protein LOC104879288	Vitvi05g01958	not assigned.not annotated	no hits & (original description: none)
Vv05g10970	4.9775	0.0405367	hypothetical protein CK203_043834	Vitvi00g04825	#N/A	#N/A
Vv05g13990	8.82462	0.000709582	crocetin glucosyltransferase	Vitvi05g01301	Enzyme classification.EC_2 transferases.EC_2.4 glycosyltransferase	Crocetin glucosyltransferase, chloroplastic OS=Gardenia jasminoides (sp|f8wkw0|ugt1_garja : 545.0) & Enzyme classification.EC_2 transferases.EC_2.4 glycosyltransferase(50.2.4 : 360.3)	GO:0080043; GO:0080044; K13692;
Vv06g00170	2.77302	0.00187858	myb-related protein 2 isoform X3	Vitvi06g00024	RNA biosynthesis.transcriptional regulation.MYB transcription factor superfamily.transcription factor (GARP)	G2-like GARP transcription factor	GO:0006355; GO:0003677; GO:0003700;
Vv06g00380	2.31174	7.19975e-07	unnamed protein product	#N/A	#N/A	#N/A	GO:0005515; GO:0016020;
Vv06g03700	4.41222	0.0370745	Zinc finger CCCH domain-containing protein 24	Vitvi11g04254	#N/A	#N/A	GO:0001510; GO:0006396; GO:0008173;
Vv06g09690	2.04128	0.00321091	hypothetical protein VITISV_035036	Vitvi06g04254	#N/A	#N/A
Vv06g10140	2.85349	9.4222e-06	hypothetical protein CK203_111179	#N/A	#N/A	#N/A
Vv06g14980	2.15758	0.0208304	Transposon TX1 uncharacterized 149 kDa protein	#N/A	#N/A	#N/A	GO:0006281; GO:0090305; GO:0003677; GO:0004519;
Vv07g01320	2.89434	0.0367416	probable GPI-anchored adhesin-like protein PGA18	#N/A	#N/A	#N/A
Vv07g02530	2.70906	2.2566e-06	histone H2AX-like	Vitvi07g00221	Chromatin organisation.histones.histone (H2A)	histone (H2A)	GO:0003677; GO:0030527; GO:0046982; GO:0000786; K11251;
Vv07g03780	2.29797	0.0057559	beta-glucosidase 11-like	#N/A	#N/A	#N/A	GO:0005975; GO:0008422; GO:0016020;
Vv07g04590	7.03991	0.000240966	hypothetical protein CK203_052013	Vitvi07g00380	not assigned.not annotated	no hits & (original description: none)
Vv07g09110	4.10243	0.0451387	GTP-binding protein	Vitvi07g04197	#N/A	#N/A	GO:0005525; GO:0046872;
Vv07g11570	2.08649	0.021073	NA	#N/A	#N/A	#N/A
Vv07g14090	2.13326	0.0398413	hypothetical protein F3Y22_tig00112285pilonHSYRG00159	Vitvi00g04818	#N/A	#N/A	GO:0008270;
Vv07g14100	2.27652	0.00605195	putative pentatricopeptide repeat-containing protein	Vitvi00g04819	#N/A	#N/A	GO:0008270;
Vv07g14960	2.04071	0.00040663	polygalacturonase	Vitvi07g02498	Enzyme classification.EC_3 hydrolases.EC_3.2 glycosylase	Polygalacturonase OS=Prunus persica (sp|p48979|pglr_prupe : 410.0) & Enzyme classification.EC_3 hydrolases.EC_3.2 glycosylase(50.3.2 : 227.3)	GO:0005975; GO:0004650; K01184;
Vv07g16220	5.14272	0.0267778	PREDICTED: uncharacterized protein LOC100256691	Vitvi07g04541	#N/A	#N/A
Vv07g19570	3.2324	0.0422981	adenylyl-sulfate kinase 3 isoform X1	Vitvi07g01590	Nutrient uptake.sulfur assimilation.sulfate assimilation.APS kinase	APS kinase	GO:0000103; GO:0016310; GO:0070814; GO:0004020; GO:0005524; GO:0005829; GO:0009507; K00860;
Vv07g23910	2.41931	0.042643	F-box protein FBW2-like	Vitvi07g01993	Protein homeostasis.ubiquitin-proteasome system.ubiquitin-fold protein conjugation.Cullin-based ubiquitylation complexes.SKP1-CUL1-FBX (SCF) E3 ligase complexes.F-BOX substrate adaptor components.component FBX	component FBX of SCF E3 ubiquitin ligase complex	GO:0031146; GO:0005515; GO:0019005;
Vv08g01640	2.96929	5.3824e-09	F-box/LRR-repeat protein At3g48880-like	Vitvi08g02007	not assigned.not annotated	no hits & (original description: none)	GO:0005515;
Vv08g03080	2.41954	0.00114092	dof zinc finger protein DOF3.5-like	Vitvi08g02052	not assigned.not annotated	no hits & (original description: none)	GO:0006355; GO:0003677; GO:0003700;
Vv08g13260	2.01482	0.000570318	putative homeobox-leucine zipper protein ATHB-51 isoform X1	Vitvi08g01543	RNA biosynthesis.transcriptional regulation.Homeobox transcription factor superfamily.transcription factor (HD-ZIP I/II)	transcription factor (HD-ZIP I/II)	GO:0006357; GO:0000981; GO:0003677; K09338;
Vv08g17050	2.70669	2.97013e-11	NA	Vitvi08g04414	#N/A	#N/A
Vv08g17600	3.72923	0.0405471	PREDICTED: uncharacterized protein LOC100250289	Vitvi08g02395	not assigned.not annotated	no hits & (original description: none)	GO:0016020;
Vv09g01520	5.2875	0.0111514	AUGMIN subunit 3	Vitvi09g04033	#N/A	#N/A	GO:0009987; GO:0015630;
Vv09g02510	2.46557	0.00270626	Jacalin-related lectin 19	Vitvi09g00219	not assigned.annotated	Jacalin-related lectin 19 OS=Arabidopsis thaliana (sp|q9ssm3|jal19_arath : 199.0)	GO:0030246;
Vv09g03510	5.62837	0.0147446	hypothetical protein CK203_100186	Vitvi09g01579	not assigned.not annotated	no hits & (original description: none)	GO:0016020;
Vv09g04020	3.49834	0.011738	hypothetical protein CK203_054488	#N/A	#N/A	#N/A
Vv09g04320	3.0517	0.0260172	putative Peroxidase 48	Vitvi09g01604	not assigned.annotated	Putative Peroxidase 48 OS=Arabidopsis thaliana (sp|o81755|per48_arath : 339.0)	GO:0006979; GO:0042744; GO:0098869; GO:0020037; GO:0046872; GO:0140825; GO:0005576; K00430;
Vv09g06060	6.45739	0.000120338	NA	Vitvi09g00524	not assigned.not annotated	no hits & (original description: none)
Vv09g07650	2.34809	0.0232736	Pentatricopeptide repeat-containing protein	#N/A	#N/A	#N/A	GO:0008270; GO:0016831;
Vv09g11190	3.58696	0.0256246	ubiquitin carboxyl-terminal hydrolase 21	#N/A	#N/A	#N/A	GO:0006511; GO:0016579; GO:0004843;
Vv09g11360	2.50272	0.00227155	putative E3 ubiquitin-protein ligase RNF144A	Vitvi09g01233	Protein homeostasis.ubiquitin-proteasome system.ubiquitin-fold protein conjugation.ubiquitin conjugation (ubiquitylation).ubiquitin-ligase E3 activities.RBR-type E3 ligase activities.plant-specific E3 ubiquitin ligase (RSL/RFA)	plant-specific E3 ubiquitin ligase (RSL/RFA)	GO:0000209; GO:0032436; GO:0031624; GO:0046872; GO:0061630; GO:0000151; GO:0005737; K11975;
Vv10g01150	5.3575	0.00109022	protein DETOXIFICATION 40	Vitvi10g00107	Solute transport.carrier-mediated transport.MOP superfamily.MATE family.metabolite transporter (DTX)	metabolite transporter (DTX)	GO:1990961; GO:0015297; GO:0042910; GO:0016020; K03327;
Vv10g10460	2.05884	0.0277539	hypothetical protein VITISV_012561	Vitvi10g01856	not assigned.not annotated	no hits & (original description: none)
Vv10g13460	2.45711	0.030369	hypothetical protein VITISV_034513	Vitvi14g04321	#N/A	#N/A	GO:0006325; GO:0006913; GO:0004407; GO:0017056; GO:0005643; GO:0016020;
Vv10g13470	2.59174	0.00458012	Replication protein A 70 kDa DNA-binding subunit C	Vitvi06g00817	not assigned.annotated	Replication protein A 70 kDa DNA-binding subunit E OS=Arabidopsis thaliana (sp|f4jsg3|rfa1e_arath : 91.7)	GO:0000724; GO:0006268; GO:0006289; GO:0007004; GO:0051321; GO:0003684; GO:0008270; GO:0043047; GO:0005662;
Vv10g15380	4.50549	0.0381676	GBF-interacting protein 1-like isoform X3	#N/A	#N/A	#N/A	GO:0003729; GO:0051082;
Vv11g03560	2.18904	3.7531e-05	probable xyloglucan endotransglucosylase/hydrolase protein 26	Vitvi11g01398	Enzyme classification.EC_2 transferases.EC_2.4 glycosyltransferase	Probable xyloglucan endotransglucosylase/hydrolase protein 26 OS=Arabidopsis thaliana (sp|q9svv2|xth26_arath : 355.0) & Enzyme classification.EC_2 transferases.EC_2.4 glycosyltransferase(50.2.4 : 295.5)	GO:0010411; GO:0042546; GO:0071555; GO:0004553; GO:0016762; GO:0005618; GO:0048046; K08235;
Vv11g05900	3.25117	0.00118734	auxin-responsive protein IAA9 isoform X1	Vitvi11g00497	not assigned.annotated	Auxin-responsive protein IAA29 OS=Arabidopsis thaliana (sp|q93wc4|iaa29_arath : 102.0)	GO:0006355; GO:0009734; GO:0005515; GO:0005634; K14484;
Vv12g01580	2.03942	0.00284666	hypothetical protein CK203_108669	Vitvi12g02233	not assigned.not annotated	no hits & (original description: none)
Vv12g09110	3.85857	0.0204142	Serine/threonine-protein phosphatase 2A 65 kDa regulatory subunit A gamma isoform	#N/A	#N/A	#N/A
Vv13g05150	2.60155	0.000122897	18.2 kDa class I heat shock protein	Vitvi13g02014	Protein homeostasis.protein quality control.smallHsp holdase chaperone activities.class-C-I protein	class-C-I small heat-shock-responsive protein	GO:0006457; GO:0009408; GO:0009651; GO:0042542; GO:0051259; GO:0043621; GO:0051082; K13993;
Vv13g05170	3.12182	3.03667e-06	18.2 kDa class I heat shock protein-like	Vitvi13g02017	Protein homeostasis.protein quality control.smallHsp holdase chaperone activities.class-C-I protein	class-C-I small heat-shock-responsive protein	GO:0006457; GO:0009408; GO:0009651; GO:0042542; GO:0051259; GO:0043621; GO:0051082; K13993;
Vv13g05190	2.18303	0.0114126	18.2 kDa class I heat shock protein	#N/A	#N/A	#N/A	GO:0006457; GO:0009408; GO:0009651; GO:0042542; GO:0051259; GO:0043621; GO:0051082; K13993;
Vv13g05230	7.09655	4.22121e-07	18.2 kDa class I heat shock protein	#N/A	#N/A	#N/A	GO:0006457; GO:0009408; GO:0009651; GO:0042542; GO:0051259; GO:0043621; GO:0051082; K13993;
Vv13g05240	3.80999	1.12285e-06	18.2 kDa class I heat shock protein	Vitvi13g00405	Protein homeostasis.protein quality control.smallHsp holdase chaperone activities.class-C-I protein	class-C-I small heat-shock-responsive protein	GO:0006457; GO:0009408; GO:0009651; GO:0042542; GO:0051259; GO:0043621; GO:0051082; K13993;
Vv13g05250	2.08893	3.37204e-06	18.2 kDa class I heat shock protein	Vitvi13g00410	Protein homeostasis.protein quality control.smallHsp holdase chaperone activities.class-C-I protein	class-C-I small heat-shock-responsive protein	GO:0006457; GO:0009408; GO:0009651; GO:0042542; GO:0051259; GO:0043621; GO:0051082; K13993;
Vv13g05430	2.50364	2.45171e-06	unnamed protein product	Vitvi13g02027	not assigned.annotated	17.6 kDa class I heat shock protein OS=Solanum peruvianum (sp|o82012|hsp12_solpe : 122.0)	GO:0006457; GO:0009408; GO:0009651; GO:0042542; GO:0051259; GO:0043621; GO:0051082; K13993;
Vv13g17730	5.6758	0.012084	eukaryotic translation initiation factor 4B2-like	#N/A	#N/A	#N/A	GO:0006413; GO:0003743;
Vv14g10490	2.10599	0.00805041	Transposon TX1 uncharacterized 149 kDa protein	#N/A	#N/A	#N/A
Vv14g11020	4.18267	0.0221493	protein DETOXIFICATION 12	Vitvi14g01062	Solute transport.carrier-mediated transport.MOP superfamily.MATE family.metabolite transporter (DTX)	metabolite transporter (DTX)	GO:1990961; GO:0015297; GO:0042910; GO:0016020; K03327;
Vv14g13650	2.20057	2.70473e-07	receptor-like protein kinase FERONIA	Vitvi14g01367	Phytohormone action.signalling peptides.CRP (cysteine-rich-peptide) category.RALF/RALFL-peptide activity.RALF-peptide receptor (CrRLK1L)	RALF-peptide receptor (CrRLK1L)	GO:0018108; GO:0004674; GO:0004714; GO:0005524; GO:0016020;
Vv14g15100	2.14971	1.13586e-11	BTB/POZ domain-containing protein POB1	#N/A	#N/A	#N/A	GO:0005515;
Vv15g06240	2.49905	0.0329567	UPF0587 protein	#N/A	#N/A	#N/A	GO:0008270;
Vv15g07350	2.79975	0.0450178	hypothetical protein CK203_069815	Vitvi15g04424	#N/A	#N/A
Vv15g07370	2.07085	0.00210514	NA	Vitvi15g04426	#N/A	#N/A
Vv15g07640	3.93068	0.0376062	Subtilisin-like protease SBT1.1	Vitvi15g00762	Protein homeostasis.proteolysis.serine-type peptidase activities.S8-class protease (subtilisin) families.protease (SBT1)	protease (SBT1)	GO:0006508; GO:0004252; K15333;
Vv15g10250	2.61327	0.0153069	PREDICTED: uncharacterized protein LOC104881935	Vitvi15g00972	not assigned.not annotated	no hits & (original description: none)
Vv15g11020	2.34644	8.47874e-20	BAG family molecular chaperone regulator 6 isoform X2	Vitvi15g01034	not assigned.annotated	BAG family molecular chaperone regulator 6 OS=Arabidopsis thaliana (sp|o82345|bag6_arath : 108.0)	GO:0051087;
Vv16g01120	5.05659	0.0141889	NA	Vitvi00g04770	#N/A	#N/A
Vv16g03750	2.46784	0.0279958	protein DMR6-LIKE OXYGENASE 1	Vitvi16g01656	Enzyme classification.EC_1 oxidoreductases.EC_1.14 oxidoreductase acting on paired donor with incorporation or reduction of molecular oxygen	Flavanone 3-dioxygenase 3 OS=Oryza sativa subsp. japonica (sp|q7xr84|fl3h3_orysj : 326.0) & Enzyme classification.EC_1 oxidoreductases.EC_1.14 oxidoreductase acting on paired donor with incorporation or reduction of molecular oxygen(50.1.13 : 135.0)	GO:0016491; GO:0046872; K24028;
Vv16g03760	5.41112	0.00920225	putative F-box/LRR-repeat protein	Vitvi16g00329	not assigned.annotated	Putative F-box/LRR-repeat protein At5g02930 OS=Arabidopsis thaliana (sp|q9lyz2|fbl80_arath : 95.1)	GO:0005515;
Vv16g07630	2.46518	0.00741034	Mediator of RNA polymerase II transcription subunit 6	Vitvi16g00766	RNA biosynthesis.RNA polymerase II-dependent transcription.MEDIATOR transcription co-activator complex.head module.component MED6	component MED6 of head module of MEDIATOR transcription co-activator complex	GO:0006357; GO:0045893; GO:0003713; GO:0016592; GO:0070847; K15128;
Vv16g08710	2.46942	0.042728	Transposon Ty3-I Gag-Pol polyprotein	#N/A	#N/A	#N/A	GO:0006278; GO:0006508; GO:0015074; GO:0003676; GO:0003964; GO:0004190;
Vv16g08860	5.1228	0.00815681	Transcription factor TCP9	Vitvi16g01846	RNA biosynthesis.transcriptional regulation.transcription factor (TCP)	transcription factor (TCP)	GO:0006355; GO:0003700;
Vv16g09000	2.30194	1.3477e-07	L-idonate 5-dehydrogenase	#N/A	#N/A	#N/A	GO:0046183; GO:0008270; GO:0102198;
Vv16g10640	2.69611	0.0222913	Cytokinin hydroxylase	Vitvi16g01046	Enzyme classification.EC_1 oxidoreductases.EC_1.14 oxidoreductase acting on paired donor with incorporation or reduction of molecular oxygen	Cytokinin hydroxylase OS=Arabidopsis thaliana (sp|q9ff18|c7351_arath : 301.0) & Enzyme classification.EC_1 oxidoreductases.EC_1.14 oxidoreductase acting on paired donor with incorporation or reduction of molecular oxygen(50.1.13 : 164.9)	GO:0004497; GO:0005506; GO:0016705; GO:0020037;
Vv16g14800	5.62449	5.18626e-12	small heat shock protein	Vitvi16g01352	Protein homeostasis.protein quality control.smallHsp holdase chaperone activities.class-P protein	class-P small heat-shock-responsive protein	GO:0006355; GO:0009408; GO:0009416; GO:0009658; GO:0043621; GO:0000427; GO:0042644; GO:0101031; K13993;
Vv16g14920	2.76092	1.85531e-07	homeobox-leucine zipper protein ATHB-12-like	Vitvi16g01362	RNA biosynthesis.transcriptional regulation.Homeobox transcription factor superfamily.transcription factor (HD-ZIP I/II)	transcription factor (HD-ZIP I/II)	GO:0006355; GO:0043565; K09338;
Vv17g02100	4.48665	0.0163585	NA	Vitvi17g04035	#N/A	#N/A
Vv17g04850	4.02207	0.00105877	ethylene-responsive transcription factor 1-like	Vitvi17g00406	RNA biosynthesis.transcriptional regulation.AP2/ERF transcription factor superfamily.transcription factor (ERF)	transcription factor (ERF)	GO:0006355; GO:0003677; GO:0003700; K09286;
Vv17g07170	5.13056	0.0466095	GDSL esterase/lipase At1g74460	Vitvi17g00609	not assigned.annotated	GDSL esterase/lipase At1g74460 OS=Arabidopsis thaliana (sp|q9ca68|gdl31_arath : 541.0)	GO:0016788;
Vv17g10240	4.26847	0.0440419	raffinose synthase	Vitvi17g00885	Carbohydrate metabolism.oligosaccharide metabolism.raffinose synthase	raffinose synthase	GO:0005975; GO:0047274; K06617;
Vv18g05810	2.22561	0.000163083	formin-2-like	Vitvi18g02607	not assigned.not annotated	no hits & (original description: none)
Vv18g05960	2.51755	3.35803e-07	protein NETWORKED 2A	Vitvi18g00525	Cytoskeleton organisation.microfilament network.actin-membrane compartment interaction.NET-type actin-membrane nexus protein families.actin-binding protein (NET2)	actin-binding protein (NET2)	GO:0003779; GO:0110165;
Vv18g08000	2.0543	0.0201216	agamous-like MADS-box protein AGL104 isoform X2	Vitvi18g00700	#N/A		GO:0045944; GO:0000978; GO:0000981; GO:0046983; K09264;
Vv18g11740	2.40092	0.00154933	unnamed protein product	Vitvi18g01019	#N/A		GO:0009690; GO:0019139; GO:0071949; K00279;
Vv18g13450	2.40192	0.00693752	2-oxoisovalerate dehydrogenase subunit alpha 1	Vitvi18g01174	#N/A		GO:0009083; GO:0016624; K00166;
Vv18g13660	3.24307	0.00741594	hypothetical protein K7X08_026576	Vitvi18g04277	#N/A
Vv18g14690	2.43881	0.046761	hypothetical protein CK203_084543	Vitvi18g04306	#N/A
Vv18g16890	3.19504	0.0220702	17.6 kDa class I heat shock protein 3	Vitvi18g01511	#N/A		GO:0006457; GO:0009408; GO:0009651; GO:0042542; GO:0051259; GO:0043621; GO:0051082; K13993;
Vv18g18870	2.81583	0.000422611	hypothetical protein CK203_108373	Vitvi18g04181	#N/A
Vv18g20100	2.12626	0.000888129	coatomer subunit beta'-2	Vitvi18g03054	#N/A		GO:0006886; GO:0006888; GO:0006890; GO:0006891; GO:0005515; GO:0030126;
Vv18g20110	2.00771	0.0387223	coatomer subunit beta'-2	#N/A	#N/A		GO:0005515;
Vv18g20120	4.92995	3.41736e-07	Coatomer subunit beta'-2	#N/A	#N/A		GO:0005515;
Vv18g21310	2.39305	1.45999e-09	NA	#N/A	#N/A
Vv19g05440	2.07862	0.00243902	Disease resistance protein	#N/A	#N/A		GO:0006952; GO:0043531; K13459;
Vv19g09340	4.48871	0.0355499	heavy metal-associated isoprenylated plant protein 41-like	#N/A	#N/A		K19307;
Vv19g09420	2.15796	0.00181385	PREDICTED: uncharacterized protein At1g08160	Vitvi19g00899	#N/A		GO:0016020;
Vv19g11100	3.45595	0.0432681	cytochrome P450 CYP72A219	Vitvi19g02212	#N/A		GO:0004497; GO:0005506; GO:0016705; GO:0020037; GO:0016020;
Vv19g12650	2.5771	0.0453775	probable glutathione S-transferase	#N/A	#N/A		GO:0006749; GO:0042221; GO:0004364; GO:0005515; GO:0005737; K00799;
Vv19g15440	5.74339	1.23039e-08	17.8 kDa class I heat shock protein	Vitvi19g01760	#N/A		GO:0006457; GO:0009408; GO:0009651; GO:0042542; GO:0051259; GO:0043621; GO:0051082; K13993;
