# Supplementary material for: Responses of grapevine cells to physiological doses of ethanol, including induced resistance to heat stress
Source: Plant Biol (Stuttg). 2025 Jun 16;27(6):1187–201. doi: 10.1111/plb.70064 (PMC12477316; doi:10.1111/plb.70064)
Supplement: Supplementary file 4 — Table S6. Overall GO enrichment analysis results for the upregulated DEG list (132 genes). [file PLB-27-1187-s001.xlsx]

## Sheet: ego_res1_up_list
Supp Table S6 : Overall GO enrichment analysis results for the up-regulated DEG list (132 genes).
Go terms	ONTOLOGY	ID	Description	GeneRatio	BgRatio	pvalue	p.adjust	qvalue	geneID	Count
GO:0043621	MF	GO:0043621	protein self-association	15/97	52/24655	1.07291902502532e-24	4.28094690985101e-22	4.0545045261483e-22	Vv04g01500/Vv04g01510/Vv04g01570/Vv04g01590/Vv04g01610/Vv13g05150/Vv13g05170/Vv13g05190/Vv13g05230/Vv13g05240/Vv13g05250/Vv13g05430/Vv16g14800/Vv18g16890/Vv19g15440	15
GO:0042542	BP	GO:0042542	response to hydrogen peroxide	14/97	41/24655	2.58270544777786e-24	5.15249736831684e-22	4.87995397764344e-22	Vv04g01500/Vv04g01510/Vv04g01570/Vv04g01590/Vv04g01610/Vv13g05150/Vv13g05170/Vv13g05190/Vv13g05230/Vv13g05240/Vv13g05250/Vv13g05430/Vv18g16890/Vv19g15440	14
GO:0051259	BP	GO:0051259	protein complex oligomerization	14/97	44/24655	8.34570051145863e-24	1.109978168024e-21	1.05126543284689e-21	Vv04g01500/Vv04g01510/Vv04g01570/Vv04g01590/Vv04g01610/Vv13g05150/Vv13g05170/Vv13g05190/Vv13g05230/Vv13g05240/Vv13g05250/Vv13g05430/Vv18g16890/Vv19g15440	14
GO:0009408	BP	GO:0009408	response to heat	15/97	74/24655	4.07652143131225e-22	4.06633012773397e-20	3.85123998379236e-20	Vv04g01500/Vv04g01510/Vv04g01570/Vv04g01590/Vv04g01610/Vv13g05150/Vv13g05170/Vv13g05190/Vv13g05230/Vv13g05240/Vv13g05250/Vv13g05430/Vv16g14800/Vv18g16890/Vv19g15440	15
GO:0000302	BP	GO:0000302	response to reactive oxygen species	14/97	73/24655	2.44973864750245e-20	1.95489144070695e-18	1.85148668305974e-18	Vv04g01500/Vv04g01510/Vv04g01570/Vv04g01590/Vv04g01610/Vv13g05150/Vv13g05170/Vv13g05190/Vv13g05230/Vv13g05240/Vv13g05250/Vv13g05430/Vv18g16890/Vv19g15440	14
GO:0009651	BP	GO:0009651	response to salt stress	14/97	86/24655	2.88619159467491e-19	1.91931741045881e-17	1.81779435524262e-17	Vv04g01500/Vv04g01510/Vv04g01570/Vv04g01590/Vv04g01610/Vv13g05150/Vv13g05170/Vv13g05190/Vv13g05230/Vv13g05240/Vv13g05250/Vv13g05430/Vv18g16890/Vv19g15440	14
GO:0009266	BP	GO:0009266	response to temperature stimulus	15/97	121/24655	1.04167735110438e-18	5.93756090129499e-17	5.62349126385675e-17	Vv04g01500/Vv04g01510/Vv04g01570/Vv04g01590/Vv04g01610/Vv13g05150/Vv13g05170/Vv13g05190/Vv13g05230/Vv13g05240/Vv13g05250/Vv13g05430/Vv16g14800/Vv18g16890/Vv19g15440	15
GO:0051082	MF	GO:0051082	unfolded protein binding	15/97	130/24655	3.17066200360712e-18	1.58136767429905e-16	1.49772060433547e-16	Vv04g01500/Vv04g01510/Vv04g01570/Vv04g01590/Vv04g01610/Vv10g15380/Vv13g05150/Vv13g05170/Vv13g05190/Vv13g05230/Vv13g05240/Vv13g05250/Vv13g05430/Vv18g16890/Vv19g15440	15
GO:0006970	BP	GO:0006970	response to osmotic stress	14/97	110/24655	1.08313283215559e-17	4.80188888922312e-16	4.54789107302757e-16	Vv04g01500/Vv04g01510/Vv04g01570/Vv04g01590/Vv04g01610/Vv13g05150/Vv13g05170/Vv13g05190/Vv13g05230/Vv13g05240/Vv13g05250/Vv13g05430/Vv18g16890/Vv19g15440	14
GO:0010035	BP	GO:0010035	response to inorganic substance	15/97	157/24655	5.73454927594969e-17	2.28808516110392e-15	2.16705598954309e-15	Vv03g06540/Vv04g01500/Vv04g01510/Vv04g01570/Vv04g01590/Vv04g01610/Vv13g05150/Vv13g05170/Vv13g05190/Vv13g05230/Vv13g05240/Vv13g05250/Vv13g05430/Vv18g16890/Vv19g15440	15
GO:0006979	BP	GO:0006979	response to oxidative stress	15/97	227/24655	1.44375308729598e-14	5.23688619846449e-13	4.95987902716991e-13	Vv04g01500/Vv04g01510/Vv04g01570/Vv04g01590/Vv04g01610/Vv09g04320/Vv13g05150/Vv13g05170/Vv13g05190/Vv13g05230/Vv13g05240/Vv13g05250/Vv13g05430/Vv18g16890/Vv19g15440	15
GO:0006457	BP	GO:0006457	protein folding	14/97	242/24655	7.17663904586886e-13	2.3862324827514e-11	2.26001176970783e-11	Vv04g01500/Vv04g01510/Vv04g01570/Vv04g01590/Vv04g01610/Vv13g05150/Vv13g05170/Vv13g05190/Vv13g05230/Vv13g05240/Vv13g05250/Vv13g05430/Vv18g16890/Vv19g15440	14
GO:0009628	BP	GO:0009628	response to abiotic stimulus	16/97	392/24655	3.02114655949715e-12	9.27259597876434e-11	8.78211833894315e-11	Vv03g06540/Vv04g01500/Vv04g01510/Vv04g01570/Vv04g01590/Vv04g01610/Vv13g05150/Vv13g05170/Vv13g05190/Vv13g05230/Vv13g05240/Vv13g05250/Vv13g05430/Vv16g14800/Vv18g16890/Vv19g15440	16
GO:1901700	BP	GO:1901700	response to oxygen-containing compound	15/97	380/24655	2.45727914662042e-11	7.00324556786819e-10	6.6328061175694e-10	Vv01g09520/Vv04g01500/Vv04g01510/Vv04g01570/Vv04g01590/Vv04g01610/Vv13g05150/Vv13g05170/Vv13g05190/Vv13g05230/Vv13g05240/Vv13g05250/Vv13g05430/Vv18g16890/Vv19g15440	15
GO:0065003	BP	GO:0065003	protein-containing complex assembly	14/97	383/24655	3.27455957589329e-10	8.71032847187616e-09	8.24959219470661e-09	Vv04g01500/Vv04g01510/Vv04g01570/Vv04g01590/Vv04g01610/Vv13g05150/Vv13g05170/Vv13g05190/Vv13g05230/Vv13g05240/Vv13g05250/Vv13g05430/Vv18g16890/Vv19g15440	14
GO:0043933	BP	GO:0043933	protein-containing complex organization	14/97	434/24655	1.64913386656925e-09	4.11252757975706e-08	3.89499380327868e-08	Vv04g01500/Vv04g01510/Vv04g01570/Vv04g01590/Vv04g01610/Vv13g05150/Vv13g05170/Vv13g05190/Vv13g05230/Vv13g05240/Vv13g05250/Vv13g05430/Vv18g16890/Vv19g15440	14
