# Supplementary material for: Responses of grapevine cells to physiological doses of ethanol, including induced resistance to heat stress
Source: Plant Biol (Stuttg). 2025 Jun 16;27(6):1187–201. doi: 10.1111/plb.70064 (PMC12477316; doi:10.1111/plb.70064)
Supplement: Supplementary file 5 — Table S7. Overall GO enrichment analysis results for the downregulated DEG list (254 genes). [file PLB-27-1187-s002.xlsx]

## Sheet: ResultsGE_DownList
Supp Table S7: Overall GO enrichment analysis results for the down-regulated DEG list (254 genes).
GO terms	ONTOLOGY	ID	Description	GeneRatio	BgRatio	pvalue	p.adjust	qvalue	geneID	Count
GO:0044550	BP	GO:0044550	secondary metabolite biosynthetic process	14/200	138/24655	7.37863288581214e-12	3.81475320196488e-09	2.95922013630992e-09	Vv02g00670/Vv02g00680/Vv03g01650/Vv05g11700/Vv06g03290/Vv14g14650/Vv14g14660/Vv16g09580/Vv16g09640/Vv16g09660/Vv16g09840/Vv16g09860/Vv16g09870/Vv18g02060	14
GO:0050350	MF	GO:0050350	trihydroxystilbene synthase activity	10/200	60/24655	5.21720484367461e-11	1.34864745208989e-08	1.04618686602107e-08	Vv05g11700/Vv14g14650/Vv14g14660/Vv16g07670/Vv16g09580/Vv16g09640/Vv16g09660/Vv16g09840/Vv16g09860/Vv16g09870	10
GO:0019748	BP	GO:0019748	secondary metabolic process	16/200	238/24655	1.20309128486531e-10	2.07332731425121e-08	1.6083430860831e-08	Vv02g00670/Vv02g00680/Vv03g01650/Vv03g08860/Vv05g11700/Vv06g03290/Vv13g04280/Vv14g14650/Vv14g14660/Vv16g09580/Vv16g09640/Vv16g09660/Vv16g09840/Vv16g09860/Vv16g09870/Vv18g02060	16
GO:0030638	BP	GO:0030638	polyketide metabolic process	9/200	54/24655	4.92625946582133e-10	5.09375228765926e-08	3.95137864521669e-08	Vv05g11700/Vv14g14650/Vv14g14660/Vv16g09580/Vv16g09640/Vv16g09660/Vv16g09840/Vv16g09860/Vv16g09870	9
GO:0030639	BP	GO:0030639	polyketide biosynthetic process	9/200	54/24655	4.92625946582133e-10	5.09375228765926e-08	3.95137864521669e-08	Vv05g11700/Vv14g14650/Vv14g14660/Vv16g09580/Vv16g09640/Vv16g09660/Vv16g09840/Vv16g09860/Vv16g09870	9
GO:0010427	MF	GO:0010427	abscisic acid binding	7/200	35/24655	1.1542117646982e-08	9.94545803914948e-07	7.71499442719323e-07	Vv05g00730/Vv05g00770/Vv05g00790/Vv05g00810/Vv05g00820/Vv05g00830/Vv05g00840	7
GO:0019840	MF	GO:0019840	isoprenoid binding	7/200	36/24655	1.42301847272387e-08	1.0510007862832e-06	8.15293290387663e-07	Vv05g00730/Vv05g00770/Vv05g00790/Vv05g00810/Vv05g00820/Vv05g00830/Vv05g00840	7
GO:0042562	MF	GO:0042562	hormone binding	7/200	37/24655	1.74305775865271e-08	1.12645107652932e-06	8.73822376377216e-07	Vv05g00730/Vv05g00770/Vv05g00790/Vv05g00810/Vv05g00820/Vv05g00830/Vv05g00840	7
GO:0080163	BP	GO:0080163	regulation of protein serine/threonine phosphatase activity	6/200	26/24655	5.31577499283286e-08	3.05361741254955e-06	2.36878394417464e-06	Vv05g00730/Vv05g00790/Vv05g00810/Vv05g00820/Vv05g00830/Vv05g00840	6
GO:0004864	MF	GO:0004864	protein phosphatase inhibitor activity	7/200	45/24655	7.27278880933645e-08	3.67050977821479e-06	2.84732612338356e-06	Vv05g00730/Vv05g00770/Vv05g00790/Vv05g00810/Vv05g00820/Vv05g00830/Vv05g00840	7
GO:0043177	MF	GO:0043177	organic acid binding	8/200	68/24655	7.94147130830791e-08	3.67050977821479e-06	2.84732612338356e-06	Vv05g00730/Vv05g00770/Vv05g00790/Vv05g00810/Vv05g00820/Vv05g00830/Vv05g00840/Vv07g18390	8
GO:0019212	MF	GO:0019212	phosphatase inhibitor activity	7/200	46/24655	8.51955847941538e-08	3.67050977821479e-06	2.84732612338356e-06	Vv05g00730/Vv05g00770/Vv05g00790/Vv05g00810/Vv05g00820/Vv05g00830/Vv05g00840	7
GO:0043178	MF	GO:0043178	alcohol binding	7/200	48/24655	1.15600263151386e-07	4.59733354225129e-06	3.56629151908325e-06	Vv05g00730/Vv05g00770/Vv05g00790/Vv05g00810/Vv05g00820/Vv05g00830/Vv05g00840	7
GO:0031406	MF	GO:0031406	carboxylic acid binding	8/200	79/24655	2.59725855272087e-07	9.59130479826206e-06	7.44026698185451e-06	Vv05g00730/Vv05g00770/Vv05g00790/Vv05g00810/Vv05g00820/Vv05g00830/Vv05g00840/Vv07g18390	8
GO:0033293	MF	GO:0033293	monocarboxylic acid binding	7/200	55/24655	3.03683447654236e-07	1.04669561624827e-05	8.11953638991325e-06	Vv05g00730/Vv05g00770/Vv05g00790/Vv05g00810/Vv05g00820/Vv05g00830/Vv05g00840	7
GO:0042744	BP	GO:0042744	hydrogen peroxide catabolic process	8/200	93/24655	9.20278016838138e-07	2.80940085786508e-05	2.17933773154148e-05	Vv08g04840/Vv12g01710/Vv12g10530/Vv12g10540/Vv12g10550/Vv12g10560/Vv13g01610/Vv18g05340	8
GO:0043086	BP	GO:0043086	negative regulation of catalytic activity	10/200	164/24655	9.78127958250898e-07	2.80940085786508e-05	2.17933773154148e-05	Vv01g08220/Vv05g00730/Vv05g00770/Vv05g00790/Vv05g00810/Vv05g00820/Vv05g00830/Vv05g00840/Vv12g14370/Vv16g07560	10
GO:0044092	BP	GO:0044092	negative regulation of molecular function	10/200	164/24655	9.78127958250898e-07	2.80940085786508e-05	2.17933773154148e-05	Vv01g08220/Vv05g00730/Vv05g00770/Vv05g00790/Vv05g00810/Vv05g00820/Vv05g00830/Vv05g00840/Vv12g14370/Vv16g07560	10
GO:0042743	BP	GO:0042743	hydrogen peroxide metabolic process	8/200	95/24655	1.08329356964713e-06	2.81048448391401e-05	2.18017833324084e-05	Vv08g04840/Vv12g01710/Vv12g10530/Vv12g10540/Vv12g10550/Vv12g10560/Vv13g01610/Vv18g05340	8
GO:0043666	BP	GO:0043666	regulation of phosphoprotein phosphatase activity	6/200	42/24655	1.08722804019884e-06	2.81048448391401e-05	2.18017833324084e-05	Vv05g00730/Vv05g00790/Vv05g00810/Vv05g00820/Vv05g00830/Vv05g00840	6
GO:0019888	MF	GO:0019888	protein phosphatase regulator activity	7/200	67/24655	1.19878919988569e-06	2.95130483971858e-05	2.28941696820275e-05	Vv05g00730/Vv05g00770/Vv05g00790/Vv05g00810/Vv05g00820/Vv05g00830/Vv05g00840	7
GO:0010921	BP	GO:0010921	regulation of phosphatase activity	6/200	44/24655	1.44344617176465e-06	3.29760547811625e-05	2.55805291084657e-05	Vv05g00730/Vv05g00790/Vv05g00810/Vv05g00820/Vv05g00830/Vv05g00840	6
GO:0019208	MF	GO:0019208	phosphatase regulator activity	7/200	69/24655	1.46701984519679e-06	3.29760547811625e-05	2.55805291084657e-05	Vv05g00730/Vv05g00770/Vv05g00790/Vv05g00810/Vv05g00820/Vv05g00830/Vv05g00840	7
GO:0009738	BP	GO:0009738	abscisic acid-activated signaling pathway	7/200	71/24655	1.78373172197743e-06	3.84245541775971e-05	2.98070958804123e-05	Vv05g00730/Vv05g00770/Vv05g00790/Vv05g00810/Vv05g00820/Vv05g00830/Vv05g00840	7
GO:0035304	BP	GO:0035304	regulation of protein dephosphorylation	6/200	46/24655	1.88969545615206e-06	3.90789020332245e-05	3.03146934229025e-05	Vv05g00730/Vv05g00790/Vv05g00810/Vv05g00820/Vv05g00830/Vv05g00840	6
GO:0071215	BP	GO:0071215	cellular response to abscisic acid stimulus	7/200	73/24655	2.15568986283025e-06	3.99555074458654e-05	3.09947029153512e-05	Vv05g00730/Vv05g00770/Vv05g00790/Vv05g00810/Vv05g00820/Vv05g00830/Vv05g00840	7
GO:0097306	BP	GO:0097306	cellular response to alcohol	7/200	73/24655	2.15568986283025e-06	3.99555074458654e-05	3.09947029153512e-05	Vv05g00730/Vv05g00770/Vv05g00790/Vv05g00810/Vv05g00820/Vv05g00830/Vv05g00840	7
GO:0004857	MF	GO:0004857	enzyme inhibitor activity	10/200	179/24655	2.16393463923449e-06	3.99555074458654e-05	3.09947029153512e-05	Vv01g08220/Vv05g00730/Vv05g00770/Vv05g00790/Vv05g00810/Vv05g00820/Vv05g00830/Vv05g00840/Vv12g14370/Vv16g07560	10
GO:0035303	BP	GO:0035303	regulation of dephosphorylation	6/200	50/24655	3.12059724932802e-06	5.56327164793995e-05	4.31559909979664e-05	Vv05g00730/Vv05g00790/Vv05g00810/Vv05g00820/Vv05g00830/Vv05g00840	6
GO:0016747	MF	GO:0016747	acyltransferase activity, transferring groups other than amino-acyl groups	15/200	446/24655	3.99112437196913e-06	6.87803766769346e-05	5.33550310779031e-05	Vv03g08860/Vv05g11700/Vv12g01280/Vv14g05600/Vv14g14650/Vv14g14660/Vv14g15060/Vv16g07670/Vv16g09580/Vv16g09640/Vv16g09660/Vv16g09840/Vv16g09860/Vv16g09870/Vv18g08680	15
GO:0072593	BP	GO:0072593	reactive oxygen species metabolic process	8/200	121/24655	6.70025561921025e-06	0.000111742972746184	8.66824241398678e-05	Vv08g04840/Vv12g01710/Vv12g10530/Vv12g10540/Vv12g10550/Vv12g10560/Vv13g01610/Vv18g05340	8
GO:0009813	BP	GO:0009813	flavonoid biosynthetic process	4/200	17/24655	9.20664277676165e-06	0.000148744822362055	0.000115385884800862	Vv10g04150/Vv14g14650/Vv14g14660/Vv16g02100	4
GO:0009812	BP	GO:0009812	flavonoid metabolic process	4/200	18/24655	1.17620491312018e-05	0.000181865446224799	0.000141078560544943	Vv10g04150/Vv14g14650/Vv14g14660/Vv16g02100	4
GO:0016746	MF	GO:0016746	acyltransferase activity	15/200	489/24655	1.1960203426776e-05	0.000181865446224799	0.000141078560544943	Vv03g08860/Vv05g11700/Vv12g01280/Vv14g05600/Vv14g14650/Vv14g14660/Vv14g15060/Vv16g07670/Vv16g09580/Vv16g09640/Vv16g09660/Vv16g09840/Vv16g09860/Vv16g09870/Vv18g08680	15
GO:0051336	BP	GO:0051336	regulation of hydrolase activity	7/200	96/24655	1.34761818093595e-05	0.000199062457012538	0.000154418805093713	Vv05g00730/Vv05g00790/Vv05g00810/Vv05g00820/Vv05g00830/Vv05g00840/Vv12g14370	7
GO:1901701	BP	GO:1901701	cellular response to oxygen-containing compound	9/200	200/24655	3.93801154520042e-05	0.000565542213574616	0.000438708303719696	Vv04g17440/Vv04g17450/Vv05g00730/Vv05g00770/Vv05g00790/Vv05g00810/Vv05g00820/Vv05g00830/Vv05g00840	9
GO:0009737	BP	GO:0009737	response to abscisic acid	7/200	117/24655	4.85913509128185e-05	0.000678965633025058	0.000526694301501674	Vv05g00730/Vv05g00770/Vv05g00790/Vv05g00810/Vv05g00820/Vv05g00830/Vv05g00840	7
GO:0097305	BP	GO:0097305	response to alcohol	7/200	118/24655	5.13049444581659e-05	0.00069801727065452	0.000541473236525241	Vv05g00730/Vv05g00770/Vv05g00790/Vv05g00810/Vv05g00820/Vv05g00830/Vv05g00840	7
GO:0038023	MF	GO:0038023	signaling receptor activity	8/200	179/24655	0.00011138162346054	0.00145974882458489	0.0011323715813231	Vv05g00730/Vv05g00770/Vv05g00790/Vv05g00810/Vv05g00820/Vv05g00830/Vv05g00840/Vv07g19400	8
GO:0097237	BP	GO:0097237	cellular response to toxic substance	8/200	180/24655	0.000115763446437099	0.00145974882458489	0.0011323715813231	Vv04g17440/Vv04g17450/Vv08g04840/Vv12g01710/Vv12g10530/Vv12g10550/Vv13g01610/Vv18g05340	8
GO:1990748	BP	GO:1990748	cellular detoxification	8/200	180/24655	0.000115763446437099	0.00145974882458489	0.0011323715813231	Vv04g17440/Vv04g17450/Vv08g04840/Vv12g01710/Vv12g10530/Vv12g10550/Vv13g01610/Vv18g05340	8
GO:0060089	MF	GO:0060089	molecular transducer activity	8/200	191/24655	0.000174110162720121	0.00209510108760264	0.00162523366461693	Vv05g00730/Vv05g00770/Vv05g00790/Vv05g00810/Vv05g00820/Vv05g00830/Vv05g00840/Vv07g19400	8
GO:0098754	BP	GO:0098754	detoxification	9/200	243/24655	0.000174254055641999	0.00209510108760264	0.00162523366461693	Vv04g17440/Vv04g17450/Vv08g04840/Vv12g01710/Vv12g10530/Vv12g10550/Vv13g01610/Vv16g11110/Vv18g05340	9
GO:0071396	BP	GO:0071396	cellular response to lipid	7/200	144/24655	0.000179114662408507	0.00210459728329996	0.00163260015257515	Vv05g00730/Vv05g00770/Vv05g00790/Vv05g00810/Vv05g00820/Vv05g00830/Vv05g00840	7
GO:0009636	BP	GO:0009636	response to toxic substance	9/200	251/24655	0.000221735013742827	0.00254748893566759	0.00197616468388344	Vv04g17440/Vv04g17450/Vv08g04840/Vv12g01710/Vv12g10530/Vv12g10550/Vv13g01610/Vv16g11110/Vv18g05340	9
GO:0019220	BP	GO:0019220	regulation of phosphate metabolic process	6/200	114/24655	0.000340872383567875	0.00374959621924663	0.00290867588218053	Vv05g00730/Vv05g00790/Vv05g00810/Vv05g00820/Vv05g00830/Vv05g00840	6
GO:0051174	BP	GO:0051174	regulation of phosphorus metabolic process	6/200	114/24655	0.000340872383567875	0.00374959621924663	0.00290867588218053	Vv05g00730/Vv05g00790/Vv05g00810/Vv05g00820/Vv05g00830/Vv05g00840	6
GO:0009698	BP	GO:0009698	phenylpropanoid metabolic process	7/200	166/24655	0.000425723575930423	0.00458539768241726	0.00355703250941866	Vv02g00670/Vv02g00680/Vv03g01650/Vv06g03290/Vv13g04280/Vv16g09660/Vv18g02060	7
GO:0009699	BP	GO:0009699	phenylpropanoid biosynthetic process	5/200	82/24655	0.000549588452972308	0.005732835783525	0.00444713515936684	Vv02g00670/Vv02g00680/Vv03g01650/Vv06g03290/Vv18g02060	5
GO:0006979	BP	GO:0006979	response to oxidative stress	8/200	227/24655	0.000554432861075919	0.005732835783525	0.00444713515936684	Vv08g04840/Vv12g01710/Vv12g10530/Vv12g10540/Vv12g10550/Vv12g10560/Vv13g01610/Vv18g05340	8
GO:0006470	BP	GO:0006470	protein dephosphorylation	6/200	131/24655	0.000713098469410814	0.00722886095461551	0.00560764740651228	Vv05g00730/Vv05g00790/Vv05g00810/Vv05g00820/Vv05g00830/Vv05g00840	6
GO:0008037	BP	GO:0008037	cell recognition	7/200	188/24655	0.000889922873910125	0.00868094577002896	0.00673407378271614	Vv05g05530/Vv05g05600/Vv05g05610/Vv10g04640/Vv10g04660/Vv10g04680/Vv10g10430	7
GO:0048544	BP	GO:0048544	recognition of pollen	7/200	188/24655	0.000889922873910125	0.00868094577002896	0.00673407378271614	Vv05g05530/Vv05g05600/Vv05g05610/Vv10g04640/Vv10g04660/Vv10g04680/Vv10g10430	7
GO:0031399	BP	GO:0031399	regulation of protein modification process	6/200	138/24655	0.000935680732969926	0.008958276647138	0.00694920778287606	Vv05g00730/Vv05g00790/Vv05g00810/Vv05g00820/Vv05g00830/Vv05g00840	6
