# Supplementary material for: Responses of grapevine cells to physiological doses of ethanol, including induced resistance to heat stress
Source: Plant Biol (Stuttg). 2025 Jun 16;27(6):1187–201. doi: 10.1111/plb.70064 (PMC12477316; doi:10.1111/plb.70064)
Supplement: Supplementary file 6 — Table S8. Details of upregulated DEGs within the enriched GO term “Response to heat”, resulting from the GO enrichment analysis. [file PLB-27-1187-s003.xlsx]

## Sheet: Up Reg. response to heat
Supp Table S8 : Details of the up-regulated DEGs within the enriched GO term "Response to heat", resulting from the GO enrichment analysis.
Gene ID	log2FoldChange	padj	Functional annotation (VitExpress)	Correspondance Vv --> Vitvi	Functional annotation (Mapman names)	Functional annotation (Mapman description)	GO terms associate with the gene
Vv13g05230	7.09655	4.22121e-07	18.2 kDa class I heat shock protein	#N/A	#N/A	#N/A	GO:0006457; GO:0009408; GO:0009651; GO:0042542; GO:0051259; GO:0043621; GO:0051082; K13993;
Vv19g15440	5.74339	1.23039e-08	17.8 kDa class I heat shock protein	Vitvi19g01760	not assigned.annotated	17.5 kDa class I heat shock protein OS=Glycine max (sp|p04793|hsp13_soybn : 123.0)	GO:0006457; GO:0009408; GO:0009651; GO:0042542; GO:0051259; GO:0043621; GO:0051082; K13993;
Vv04g01500	5.6989	2.14918e-06	17.3 kDa class II heat shock protein-like	Vitvi04g01794	Protein homeostasis.protein quality control.smallHsp holdase chaperone activities.class-C-II protein	class-C-II small heat-shock-responsive protein	GO:0006457; GO:0009408; GO:0009651; GO:0042542; GO:0051259; GO:0043621; GO:0051082; K13993;
Vv16g14800	5.62449	5.18626e-12	small heat shock protein	Vitvi16g01352	Protein homeostasis.protein quality control.smallHsp holdase chaperone activities.class-P protein	class-P small heat-shock-responsive protein	GO:0006355; GO:0009408; GO:0009416; GO:0009658; GO:0043621; GO:0000427; GO:0042644; GO:0101031; K13993;
Vv13g05240	3.80999	1.12285e-06	18.2 kDa class I heat shock protein	Vitvi13g00405	Protein homeostasis.protein quality control.smallHsp holdase chaperone activities.class-C-I protein	class-C-I small heat-shock-responsive protein	GO:0006457; GO:0009408; GO:0009651; GO:0042542; GO:0051259; GO:0043621; GO:0051082; K13993;
Vv04g01590	3.79409	0.0308088	17.3 kDa class II heat shock protein	#N/A	#N/A	#N/A	GO:0006457; GO:0009408; GO:0009651; GO:0042542; GO:0051259; GO:0043621; GO:0051082; K13993;
Vv18g16890	3.19504	0.0220702	17.6 kDa class I heat shock protein 3	Vitvi18g01511	not assigned.annotated	17.6 kDa class I heat shock protein 3 OS=Arabidopsis thaliana (sp|p13853|hs17c_arath : 149.0)	GO:0006457; GO:0009408; GO:0009651; GO:0042542; GO:0051259; GO:0043621; GO:0051082; K13993;
Vv13g05170	3.12182	3.03667e-06	18.2 kDa class I heat shock protein-like	Vitvi13g02017	Protein homeostasis.protein quality control.smallHsp holdase chaperone activities.class-C-I protein	class-C-I small heat-shock-responsive protein	GO:0006457; GO:0009408; GO:0009651; GO:0042542; GO:0051259; GO:0043621; GO:0051082; K13993;
Vv04g01510	2.73325	0.0389568	17.1 kDa class II heat shock protein-like	Vitvi04g01795	Protein homeostasis.protein quality control.smallHsp holdase chaperone activities.class-C-II protein	class-C-II small heat-shock-responsive protein	GO:0006457; GO:0009408; GO:0009651; GO:0042542; GO:0051259; GO:0043621; GO:0051082; K13993;
Vv13g05150	2.60155	0.000122897	18.2 kDa class I heat shock protein	Vitvi13g02014	Protein homeostasis.protein quality control.smallHsp holdase chaperone activities.class-C-I protein	class-C-I small heat-shock-responsive protein	GO:0006457; GO:0009408; GO:0009651; GO:0042542; GO:0051259; GO:0043621; GO:0051082; K13993;
Vv13g05430	2.50364	2.45171e-06	unnamed protein product	Vitvi13g02027	not assigned.annotated	17.6 kDa class I heat shock protein OS=Solanum peruvianum (sp|o82012|hsp12_solpe : 122.0)	GO:0006457; GO:0009408; GO:0009651; GO:0042542; GO:0051259; GO:0043621; GO:0051082; K13993;
Vv04g01570	2.41829	0.00114015	17.3 kDa class II heat shock protein	Vitvi04g04041	#N/A	#N/A	GO:0006457; GO:0009408; GO:0009651; GO:0042542; GO:0051259; GO:0043621; GO:0051082; K13993;
Vv04g01610	2.20005	1.50035e-05	17.3 kDa class II heat shock protein-like	Vitvi04g00135	Protein homeostasis.protein quality control.smallHsp holdase chaperone activities.class-C-II protein	class-C-II small heat-shock-responsive protein	GO:0006457; GO:0009408; GO:0009651; GO:0042542; GO:0051259; GO:0043621; GO:0051082; K13993;
Vv13g05190	2.18303	0.0114126	18.2 kDa class I heat shock protein	#N/A	#N/A	#N/A	GO:0006457; GO:0009408; GO:0009651; GO:0042542; GO:0051259; GO:0043621; GO:0051082; K13993;
Vv13g05250	2.08893	3.37204e-06	18.2 kDa class I heat shock protein	Vitvi13g00410	Protein homeostasis.protein quality control.smallHsp holdase chaperone activities.class-C-I protein	class-C-I small heat-shock-responsive protein	GO:0006457; GO:0009408; GO:0009651; GO:0042542; GO:0051259; GO:0043621; GO:0051082; K13993;
