# Supplementary material for: Responses of grapevine cells to physiological doses of ethanol, including induced resistance to heat stress
Source: Plant Biol (Stuttg). 2025 Jun 16;27(6):1187–201. doi: 10.1111/plb.70064 (PMC12477316; doi:10.1111/plb.70064)
Supplement: Supplementary file 7 — Table S9. Details of downregulated DEGs within the enriched GO term “Secondary metabolism process”, resulting from the GO enrichment analysis. [file PLB-27-1187-s004.xlsx]

## Sheet: Down Reg. Second metabolism
Supp Table S9: Details of the down-regulated DEGs within the enriched GO term "Secondary metabolism process", resulting from the GO enrichment analysis.
Gene ID	log2FoldChange	padj	Functional annotation (VitExpress)	Correspondance Vv --> Vitvi	Functional annotation (Mapman names)	Functional annotation (Mapman description)	GO terms associate with the gene
Vv16g09580	-2.02518	3.03252e-29	stilbene synthase 5-like	#N/A	#N/A	#N/A	GO:0030639; GO:0050350; K13232; K00660; K12644;
Vv16g09640	-2.11507	1.30333e-30	stilbene synthase 5-like	#N/A	#N/A	#N/A	GO:0030639; GO:0050350; K13232; K00660; K12644;
Vv18g02060	-2.20871	0.000514695	unnamed protein product	Vitvi18g00191	not assigned.annotated	Probable cinnamyl alcohol dehydrogenase 6 OS=Oryza sativa subsp. japonica (sp|q7xwu3|cadh6_orysj : 182.0)	GO:0009809; GO:0045551;
Vv16g09840	-2.2625	1.25175e-08	stilbene synthase 1	#N/A	#N/A	#N/A	GO:0030639; GO:0050350; K13232; K00660; K12644;
Vv14g14650	-2.44262	2.24971e-78	chalcone synthase	Vitvi14g01449	Secondary metabolism.phenolics.flavonoid biosynthesis.chalcones.chalcone synthase activity.chalcone synthase (CHS)	chalcone synthase	GO:0009813; GO:0030639; GO:0016210; GO:0050350; GO:0102128; GO:0016020; K00660; K12644;
Vv16g09870	-2.56915	2.42149e-14	stilbene synthase 6-like	#N/A	#N/A	#N/A	GO:0030639; GO:0050350; K13232; K00660; K12644;
Vv16g09860	-2.58503	1.44143e-08	stilbene synthase 2	#N/A	#N/A	#N/A	GO:0030639; GO:0050350;
Vv02g00670	-2.63956	1.98899e-16	Disease resistance response protein 206	Vitvi02g01323	not assigned.annotated	Disease resistance response protein 206 OS=Pisum sativum (sp|p13240|dr206_pea : 247.0)	GO:0009699;
Vv03g08860	-2.83705	6.54587e-165	glucose acyltransferase 1	Vitvi03g00708	Protein homeostasis.proteolysis.serine-type peptidase activities.S10-class serine carboxypeptidase (SCPL)	serine carboxypeptidase	GO:0006508; GO:0019748; GO:0004185; GO:0016747; K16296;
Vv05g11700	-2.87561	1.67263e-108	chalcone synthase 2	Vitvi05g01044	Secondary metabolism.phenolics.flavonoid biosynthesis.chalcones.chalcone synthase activity.chalcone synthase (CHS)	chalcone synthase	GO:0030639; GO:0016210; GO:0050350; GO:0102128; K00660; K12644;
Vv06g03290	-2.98013	1.60895e-13	phenylalanine ammonia-lyase	#N/A	#N/A	#N/A	GO:0006559; GO:0009800; GO:0045548; GO:0005737; K10775;
Vv02g00680	-3.03877	6.34205e-23	disease resistance response protein 206	Vitvi02g01324	not assigned.annotated	Disease resistance response protein 206 OS=Pisum sativum (sp|p13240|dr206_pea : 247.0)	GO:0009699;
Vv14g14660	-3.12961	4.22378e-205	chalcone synthase	Vitvi14g01449	Secondary metabolism.phenolics.flavonoid biosynthesis.chalcones.chalcone synthase activity.chalcone synthase (CHS)	chalcone synthase	GO:0009813; GO:0030639; GO:0016210; GO:0050350; GO:0102128; GO:0016020; K00660; K12644;
Vv13g04280	-3.82651	0.0288599	laccase-17	Vitvi13g00321	Cell wall organisation.lignin.monolignol conjugation and polymerization.lignin laccase	lignin laccase	GO:0046274; GO:0005507; GO:0052716; GO:0048046; K05909;
Vv03g01650	-4.75708	6.45073e-13	dirigent protein 23-like	Vitvi03g00113	not assigned.annotated	Dirigent protein 23 OS=Arabidopsis thaliana (sp|q84th6|dir23_arath : 153.0)	GO:0009699;
Vv16g09660	-4.89997	0.0128652	stilbene synthase	#N/A	#N/A	#N/A	GO:0006952; GO:0009698; GO:0030639; GO:0005524; GO:0016207; GO:0050350; GO:0005737; K13232; K00660; K12644;
